# Supplementary material for: Mutation rate and spectrum in obligately outcrossing Caenorhabditis elegans mutation accumulation lines subjected to RNAi-induced knockdown of the mismatch repair gene msh-2
Source: G3 (Bethesda). 2021 Oct 21;12(1):jkab364. doi: 10.1093/g3journal/jkab364 (PMC8727991; doi:10.1093/g3journal/jkab364)
Supplement: jkab364_Supplementary_Data [file jkab364_supplementary_data.zip]

Archive with 1 entries (1 files):
- GENETICS-G3-2021-402951-s02.xlsx
