# Supplementary material for: Mutation rate and spectrum in obligately outcrossing Caenorhabditis elegans mutation accumulation lines subjected to RNAi-induced knockdown of the mismatch repair gene msh-2
Source: G3 (Bethesda). 2021 Oct 21;12(1):jkab364. doi: 10.1093/g3journal/jkab364 (PMC8727991; doi:10.1093/g3journal/jkab364)
Supplement: jkab364_Supplementary_Data [file jkab364_supplementary_data.zip › GENETICS-G3-2021-402951-s02.xlsx]

## Sheet: Fully AnnotatedIndel
Supplemental File 1. List and details of nuclear insertions/deletions (indels) detected in 19 obligately outcrossing C. elegans MA lines subjected to msh-2 knockdown via RNAi.
MA Line	MA Generations	Chromosome	Position	Length	Type	INDEL	Freq	Elem	Effect	Gene	Orientation
1	38	I	455763	-1	DEL	T	1	INTRON	---	WBGene00006593	+
1	38	I	860085	-1	DEL	A	1	INTRON	---	WBGene00022388	+
1	38	I	903601	-1	DEL	T	1	INTRON	---	WBGene00001678	+
1	38	I	989271	-1	DEL	T	1	InterGenic	---	NA	NA
1	38	I	1044179	-1	DEL	A	1	INTRON	---	WBGene00021332	+
1	38	I	1126644	-1	DEL	T	1	InterGenic	---	NA	NA
1	38	I	1128435	-1	DEL	T	1	INTRON	---	WBGene00022837	+
1	38	I	1221278	-1	DEL	T	1	INTRON	---	WBGene00021685	+
1	38	I	1309692	-1	DEL	A	1	INTRON	---	WBGene00003400	+
1	38	I	1411795	-1	DEL	T	1	INTRON	---	WBGene00022371	+
1	38	I	1490662	1	INS	A	1	UTR	---	WBGene00001115	+
1	38	I	1491213	1	INS	T	1	UTR	---	WBGene00001115	+
1	38	I	1571342	-1	DEL	A	1	INTRON	---	WBGene00005077	+
1	38	I	1606124	-27	DEL	AAATTTTCAATTCCGCCAATTTGCCGA,ATTTGCCGAAAATTTTCAATTCCGCCA,TTTGCCGAAAATTTTCAATTCCGCCAA	1	INTRON	---	WBGene00022269	+
1	38	I	1652691	1	INS	A	1	InterGenic	---	NA	NA
1	38	I	1667517	1	INS	A	1	UTR	---	WBGene00022155	+
1	38	I	1670486	1	INS	T	1	INTRON	---	WBGene00022158	-
1	38	I	1779804	-1	DEL	A	1	INTRON	---	WBGene00022148	+
1	38	I	1798744	-1	DEL	G	1	InterGenic	---	NA	NA
1	38	I	1864045	-1	DEL	T	1	INTRON	---	WBGene00004743	-
1	38	I	1909572	-1	DEL	A	1	INTRON	---	WBGene00022138	+
1	38	I	1925929	-1	DEL	A	1	INTRON	---	WBGene00021766	+
1	38	I	1932527	-1	DEL	T	1	INTRON	---	WBGene00021765	+
1	38	I	1978897	-1	DEL	T	1	INTRON	---	WBGene00021763	+
1	38	I	2158670	-1	DEL	A	1	InterGenic	---	NA	NA
1	38	I	2332701	-1	DEL	T	1	InterGenic	---	NA	NA
1	38	I	2453696	1	INS	A	1	INTRON	---	WBGene00002141	-
1	38	I	2545793	-1	DEL	A	1	INTRON	---	WBGene00021274	+
1	38	I	2720590	-1	DEL	T	1	INTRON	---	WBGene00001048	-
1	38	I	2750313	-1	DEL	G	1	InterGenic	---	NA	NA
1	38	I	2763201	-1	DEL	A	1	INTRON	---	WBGene00004946	-
1	38	I	2788484	-1	DEL	A	1	InterGenic	---	NA	NA
1	38	I	2851626	-1	DEL	A	1	InterGenic	---	NA	NA
1	38	I	2927536	-1	DEL	T	1	INTRON	---	WBGene00022107	+
1	38	I	2963878	-1	DEL	A	1	InterGenic	---	NA	NA
1	38	I	2973953	-1	DEL	T	1	InterGenic	---	NA	NA
1	38	I	3046688	-1	DEL	A	1	INTRON	---	WBGene00003387	-
1	38	I	3234210	-1	DEL	A	1	INTRON	---	WBGene00003258	+
1	38	I	3329800	1	INS	T	1	INTRON	---	WBGene00021549	-
1	38	I	3363818	1	INS	A	1	InterGenic	---	NA	NA
1	38	I	3459426	-1	DEL	T	1	INTRON	---	WBGene00003422	+
1	38	I	3478707	1	INS	A	1	InterGenic	---	NA	NA
1	38	I	3540415	1	INS	A	1	INTRON	---	WBGene00004389	-
1	38	I	3593228	-1	DEL	A	1	INTRON	---	WBGene00003060	-
1	38	I	3594103	-1	DEL	A	1	INTRON	---	WBGene00003060	-
1	38	I	3606904	1	INS	A	1	INTRON	---	WBGene00021649	-
1	38	I	3887512	1	INS	A	1	INTRON	---	WBGene00016836	+
1	38	I	4027398	-1	DEL	A	1	INTRON	---	WBGene00006805	-
1	38	I	4224438	1	INS	A	1	---		NA	NA
1	38	I	4503672	-1	DEL	A	1	INTRON	---	WBGene00020131	+
1	38	I	4567692	3	INS	AAT	1	INTRON	---	WBGene00017009	+
1	38	I	4616205	1	INS	A	1	INTRON	---	WBGene00016650	-
1	38	I	4810466	-1	DEL	T	1	InterGenic	---	NA	NA
1	38	I	4866340	-1	DEL	A	1	INTRON	---	WBGene00015303	-
1	38	I	5038469	-1	DEL	A	1	INTRON	---	WBGene00002979	+
1	38	I	5072839	-1	DEL	T	1	InterGenic	---	NA	NA
1	38	I	5279365	-1	DEL	A	1	INTRON	---	WBGene00000965	-
1	38	I	5333009	-1	DEL	T	1	InterGenic	---	NA	NA
1	38	I	5365794	-1	DEL	A	1	INTRON	---	WBGene00018863	+
1	38	I	5473073	-1	DEL	A	1	INTRON	---	WBGene00020263	-
1	38	I	6019919	1	INS	A	1	INTRON	---	WBGene00015499	+
1	38	I	6208686	-1	DEL	A	1	INTRON	---	WBGene00020347	-
1	38	I	6236623	1	INS	T	1	INTRON	---	WBGene00016751	+
1	38	I	6550414	-1	DEL	T	1	UTR	---	WBGene00019005	-
1	38	I	6809599	-1	DEL	T	1	INTRON	---	WBGene00019324	-
1	38	I	6909274	-1	DEL	T	1	INTRON	---	WBGene00004879	-
1	38	I	7001102	-1	DEL	A	1	InterGenic	---	NA	NA
1	38	I	7082597	1	INS	A	1	InterGenic	---	NA	NA
1	38	I	7374070	-1	DEL	T	1	InterGenic	---	NA	NA
1	38	I	7526044	1	INS	T	1	UTR	---	WBGene00001648	+
1	38	I	7732650	-1	DEL	T	1	INTRON	---	WBGene00009190	+
1	38	I	8029308	1	INS	A	1	InterGenic	---	NA	NA
1	38	I	8302498	1	INS	T	1	INTRON	---	WBGene00009920	-
1	38	I	9027387	-1	DEL	A	1	INTRON	---	WBGene00007854	+
1	38	I	9209027	-1	DEL	A	1	INTRON	---	WBGene00006407	-
1	38	I	9791576	-1	DEL	A	1	InterGenic	---	NA	NA
1	38	I	10044519	1	INS	A	1	INTRON	---	WBGene00008665	+
1	38	I	10096517	-1	DEL	A	1	INTRON	---	WBGene00007054	-
1	38	I	10290606	-2	DEL	TT	1	InterGenic	---	NA	NA
1	38	I	10301240	-1	DEL	T	1	INTRON	---	WBGene00011866	-
1	38	I	10627324	-1	DEL	T	1	INTRON	---	WBGene00015232	+
1	38	I	10704903	1	INS	A	1	InterGenic	---	NA	NA
1	38	I	11008803	-1	DEL	T	1	InterGenic	---	NA	NA
1	38	I	11016126	-1	DEL	T	1	INTRON	---	WBGene00013125	+
1	38	I	11051088	1	INS	T	1	INTRON	---	WBGene00013129	+
1	38	I	11172206	1	INS	G	1	INTRON	---	WBGene00009220	-
1	38	I	11202918	1	INS	T	1	InterGenic	---	NA	NA
1	38	I	11855085	1	INS	T	1	INTRON	---	WBGene00000415	-
1	38	I	12177036	-1	DEL	T	1	INTRON	---	WBGene00011028	-
1	38	I	12300985	-1	DEL	A	1	InterGenic	---	NA	NA
1	38	I	12775512	1	INS	T	1	INTRON	---	WBGene00007094	+
1	38	I	12777518	-1	DEL	T	1	INTRON	---	WBGene00007094	+
1	38	I	12821515	-1	DEL	T	1	INTRON	---	WBGene00001746	+
1	38	I	12892989	-1	DEL	A	1	INTRON	---	WBGene00003905	+
1	38	I	12916337	1	INS	A	1	InterGenic	---	NA	NA
1	38	I	13103803	-1	DEL	T	1	InterGenic	---	NA	NA
1	38	I	13234424	1	INS	T	1	INTRON	---	WBGene00014197	+
1	38	I	13281992	-1	DEL	T	1	INTRON	---	WBGene00010806	-
1	38	I	13287442	1	INS	A	1	InterGenic	---	NA	NA
1	38	I	13541537	-1	DEL	A	1	INTRON	---	WBGene00013595	-
1	38	I	13571300	1	INS	T	1	INTRON	---	WBGene00000891	-
1	38	I	13848380	-1	DEL	A	1	InterGenic	---	NA	NA
1	38	I	13976025	1	INS	T	1	InterGenic	---	NA	NA
1	38	I	14010802	2	INS	AT	1	EXON	Frameshift	WBGene00013865	+
1	38	I	14194504	-1	DEL	A	1	INTRON	---	WBGene00014101	-
1	38	I	14211545	-1	DEL	A	1	INTRON	---	WBGene00008185	-
1	38	I	14451933	-2	DEL	GT	1	InterGenic	---	NA	NA
1	38	I	15059936	1	INS	A	1	InterGenic	---	NA	NA
1	38	II	64465	1	INS	T	1	InterGenic	---	NA	NA
1	38	II	396400	1	INS	A	1	InterGenic	---	NA	NA
1	38	II	486954	-1	DEL	T	1	INTRON	---	WBGene00004188	+
1	38	II	1661358	-1	DEL	T	1	InterGenic	---	NA	NA
1	38	II	1710127	1	INS	A	1	InterGenic	---	NA	NA
1	38	II	1949671	-1	DEL	T	1	INTRON	---	WBGene00022685	+
1	38	II	2363252	-1	DEL	T	1	INTRON	---	WBGene00018388	-
1	38	II	2500185	-1	DEL	A	1	InterGenic	---	NA	NA
1	38	II	2503240	-1	DEL	A	1	InterGenic	---	NA	NA
1	38	II	2880581	-1	DEL	T	1	INTRON	---	WBGene00022447	-
1	38	II	2894873	-1	DEL	A	1	InterGenic	---	NA	NA
1	38	II	2906306	-1	DEL	A	1	InterGenic	---	NA	NA
1	38	II	3489269	-1	DEL	A	1	INTRON	---	WBGene00004896	+
1	38	II	3693523	-1	DEL	T	1	INTRON	---	WBGene00005993	-
1	38	II	3721931	1	INS	T	1	INTRON	---	WBGene00016709	+
1	38	II	3897511	1	INS	T	1	InterGenic	---	NA	NA
1	38	II	4463684	-1	DEL	A	1	INTRON	---	WBGene00021058	+
1	38	II	5163831	1	INS	A	1	InterGenic	---	NA	NA
1	38	II	5446755	1	INS	A	1	EXON	Frameshift	NA	NA
1	38	II	5619399	-1	DEL	A	1	InterGenic	---	NA	NA
1	38	II	5757868	-1	DEL	A	1	INTRON	---	WBGene00017325	-
1	38	II	6041061	1	INS	G	1	InterGenic	---	NA	NA
1	38	II	6042605	1	INS	T	1	InterGenic	---	NA	NA
1	38	II	7986548	-1	DEL	T	1	INTRON	---	WBGene00008438	+
1	38	II	8062170	1	INS	A	1	InterGenic	---	NA	NA
1	38	II	8310948	-1	DEL	A	1	INTRON	---	WBGene00008819	-
1	38	II	8399607	-1	DEL	A	1	InterGenic	---	NA	NA
1	38	II	10373059	1	INS	T	1	InterGenic	---	NA	NA
1	38	II	10390278	-1	DEL	A	1	InterGenic	---	NA	NA
1	38	II	10502957	1	INS	T	1	EXON	Frameshift	NA	NA
1	38	II	10511385	-1	DEL	A	1	INTRON	---	WBGene00010319	+
1	38	II	10684448	1	INS	T	1	INTRON	---	WBGene00004207	+
1	38	II	11163976	-1	DEL	A	1	InterGenic	---	NA	NA
1	38	II	11362048	-1	DEL	T	1	INTRON	---	WBGene00000529	+
1	38	II	11460705	-1	DEL	T	1	INTRON	---	WBGene00000196	-
1	38	II	11506471	-1	DEL	T	1	InterGenic	---	NA	NA
1	38	II	11561700	-1	DEL	A	1	INTRON	---	WBGene00010057	-
1	38	II	11990459	1	INS	A	1	INTRON	---	WBGene00012459	+
1	38	II	12168806	1	INS	T	1	INTRON	---	WBGene00013253	+
1	38	II	12170255	-1	DEL	A	1	INTRON	---	WBGene00013253	+
1	38	II	12177863	-1	DEL	A	1	INTRON	---	WBGene00013256	-
1	38	II	12215615	1	INS	A	1	INTRON	---	WBGene00004167	-
1	38	II	12228560	-1	DEL	A	1	INTRON	---	WBGene00013261	+
1	38	II	12234556	1	INS	A	1	INTRON	---	WBGene00013261	+
1	38	II	12426444	-1	DEL	T	1	InterGenic	---	NA	NA
1	38	II	12436614	-1	DEL	A	1	InterGenic	---	NA	NA
1	38	II	12774531	-1	DEL	A	1	InterGenic	---	NA	NA
1	38	II	12911523	-1	DEL	T	1	INTRON	---	WBGene00009400	-
1	38	II	13163715	-1	DEL	T	1	INTRON	---	WBGene00003388	-
1	38	II	13206101	1	INS	A	1	INTRON	---	WBGene00000274	+
1	38	II	13419275	-1	DEL	A	1	INTRON	---	WBGene00013014	+
1	38	II	13446684	-1	DEL	T	1	INTRON	---	WBGene00008444	-
1	38	II	13449271	-1	DEL	T	1	UTR	---	WBGene00004116	-
1	38	II	13518482	-1	DEL	A	1	INTRON	---	WBGene00010071	+
1	38	II	13698737	-1	DEL	T	1	InterGenic	---	NA	NA
1	38	II	13701020	-1	DEL	T	1	InterGenic	---	NA	NA
1	38	II	13725833	-1	DEL	A	1	UTR	---	WBGene00013210	-
1	38	II	13799794	-1	DEL	T	1	INTRON	---	WBGene00013934	+
1	38	II	13843959	1	INS	T	1	InterGenic	---	NA	NA
1	38	II	13883301	-1	DEL	A	1	INTRON	---	WBGene00001838	+
1	38	II	14130607	-1	DEL	G	1	INTRON	---	WBGene00010720	-
1	38	II	14317280	-1	DEL	A	1	InterGenic	---	NA	NA
1	38	II	14732979	-1	DEL	A	1	INTRON	---	WBGene00007480	-
1	38	II	15032053	-1	DEL	A	1	INTRON	---	WBGene00013160	+
1	38	II	15065386	-1	DEL	T	1	INTRON	---	WBGene00013164	-
1	38	II	15155783	-1	DEL	A	1	InterGenic	---	NA	NA
1	38	II	15175021	1	INS	A	1	InterGenic	---	NA	NA
1	38	II	15209584	1	INS	A	1	INTRON	---	WBGene00021597	+
1	38	II	15223436	-1	DEL	T	1	INTRON	---	WBGene00021597	+
1	38	II	15225243	-1	DEL	T	1	INTRON	---	WBGene00021597	+
1	38	II	15243586	1	INS	T	1	INTRON	---	WBGene00021595	+
1	38	II	15271827	-1	DEL	T	1	INTRON	---	WBGene00007064	+
1	38	III	36780	1	INS	A	1	INTRON	---	WBGene00021041	-
1	38	III	266643	-1	DEL	A	1	InterGenic	---	NA	NA
1	38	III	639421	-1	DEL	A	1	INTRON	---	WBGene00044319	-
1	38	III	645162	-1	DEL	A	1	INTRON	---	WBGene00021061	+
1	38	III	1823320	-1	DEL	T	1	INTRON	---	WBGene00004249	-
1	38	III	1837106	-1	DEL	T	1	INTRON	---	WBGene00021440	+
1	38	III	1999602	-1	DEL	T	1	INTRON	---	WBGene00021437	+
1	38	III	2033642	1	INS	A	1	InterGenic	---	NA	NA
1	38	III	2048525	-1	DEL	A	1	InterGenic	---	NA	NA
1	38	III	2131213	-1	DEL	T	1	InterGenic	---	NA	NA
1	38	III	2256959	-1	DEL	T	1	INTRON	---	WBGene00020639	+
1	38	III	2307248	1	INS	A	1	INTRON	---	WBGene00021864	-
1	38	III	2431543	-1	DEL	A	1	InterGenic	---	NA	NA
1	38	III	2444430	-1	DEL	A	1	InterGenic	---	NA	NA
1	38	III	2622509	-1	DEL	A	1	UTR	---	WBGene00022193	+
1	38	III	2731199	-1	DEL	T	1	INTRON	---	WBGene00022172	+
1	38	III	2981163	-1	DEL	T	1	InterGenic	---	NA	NA
1	38	III	2998952	-1	DEL	T	1	INTRON	---	WBGene00000898	-
1	38	III	3282853	-1	DEL	T	1	INTRON	---	WBGene00021814	+
1	38	III	3360180	-1	DEL	C	1	INTRON	---	WBGene00001559	+
1	38	III	3420206	-1	DEL	T	1	INTRON	---	WBGene00010306	+
1	38	III	3628618	1	INS	T	1	INTRON	---	WBGene00007859	-
1	38	III	3661036	-1	DEL	A	1	INTRON	---	WBGene00008119	-
1	38	III	3687106	-1	DEL	T	1	InterGenic	---	NA	NA
1	38	III	3979552	-1	DEL	T	1	InterGenic	---	NA	NA
1	38	III	4091025	-1	DEL	T	1	InterGenic	---	NA	NA
1	38	III	4255866	-1	DEL	A	1	INTRON	---	WBGene00011604	-
1	38	III	4626760	-1	DEL	T	1	INTRON	---	WBGene00008654	-
1	38	III	5316527	-1	DEL	T	1	INTRON	---	WBGene00004095	+
1	38	III	5463133	-1	DEL	T	1	INTRON	---	WBGene00018610	+
1	38	III	5512720	-1	DEL	A	1	InterGenic	---	NA	NA
1	38	III	5700312	-1	DEL	T	1	INTRON	---	WBGene00004348	+
1	38	III	6132574	-1	DEL	A	1	INTRON	---	WBGene00021534	-
1	38	III	6156009	-1	DEL	T	1	INTRON	---	WBGene00018340	-
1	38	III	6413235	-1	DEL	T	1	INTRON	---	WBGene00003523	-
1	38	III	6800823	1	INS	T	1	InterGenic	---	NA	NA
1	38	III	6856839	-1	DEL	T	1	InterGenic	---	NA	NA
1	38	III	6865197	-1	DEL	A	1	InterGenic	---	NA	NA
1	38	III	7724004	-1	DEL	A	1	INTRON	---	WBGene00003559	+
1	38	III	8033968	1	INS	A	1	InterGenic	---	NA	NA
1	38	III	8925328	-1	DEL	A	1	INTRON	---	WBGene00014029	+
1	38	III	9280512	-1	DEL	T	1	InterGenic	---	NA	NA
1	38	III	9487542	-3	DEL	CTT	1	InterGenic	---	NA	NA
1	38	III	9632609	2	INS	TG,GT	1	UTR	---	WBGene00001570	-
1	38	III	9810432	1	INS	T	1	INTRON	---	WBGene00014014	+
1	38	III	10499693	-1	DEL	A	1	INTRON	---	WBGene00009653	+
1	38	III	10579805	-2	DEL	CC	1	InterGenic	---	NA	NA
1	38	III	10626522	-1	DEL	A	1	INTRON	---	WBGene00012647	-
1	38	III	10842691	1	INS	T	1	INTRON	---	WBGene00011268	-
1	38	III	11277225	-1	DEL	T	1	INTRON	---	WBGene00012932	-
1	38	III	11492965	-1	DEL	T	1	INTRON	---	WBGene00013447	-
1	38	III	11521525	1	INS	T	1	INTRON	---	WBGene00013443	-
1	38	III	11724994	1	INS	A	1	INTRON	---	WBGene00012758	-
1	38	III	11900319	-1	DEL	T	1	INTRON	---	WBGene00013232	-
1	38	III	11927824	-1	DEL	A	1	INTRON	---	WBGene00003594	+
1	38	III	12076210	-1	DEL	A	1	INTRON	---	WBGene00004024	-
1	38	III	12098796	-1	DEL	A	1	EXON	Frameshift	NA	NA
1	38	III	12226580	1	INS	A	1	InterGenic	---	NA	NA
1	38	III	12249980	-1	DEL	A	1	INTRON	---	WBGene00006571	-
1	38	III	12274595	1	INS	T	1	INTRON	---	WBGene00013558	+
1	38	III	12367820	-1	DEL	A	1	INTRON	---	WBGene00001946	-
1	38	III	12406567	1	INS	T	1	INTRON	---	WBGene00013034	-
1	38	III	12495208	-1	DEL	A	1	INTRON	---	WBGene00013727	-
1	38	III	12545748	-1	DEL	T	1	INTRON	---	WBGene00013732	-
1	38	III	12670703	-1	DEL	A	1	InterGenic	---	NA	NA
1	38	III	12675810	-1	DEL	T	1	INTRON	---	WBGene00013738	+
1	38	III	12753601	-1	DEL	T	1	EXON	Frameshift	WBGene00013915	+
1	38	III	12992873	-1	DEL	A	1	INTRON	---	WBGene00000672	-
1	38	III	13164377	1	INS	T	1	InterGenic	---	NA	NA
1	38	III	13192913	1	INS	A	1	INTRON	---	WBGene00001630	+
1	38	III	13487667	1	INS	A	1	INTRON	---	WBGene00006691	-
1	38	III	13565588	-1	DEL	A	1	InterGenic	---	NA	NA
1	38	III	13573219	-1	DEL	A	1	InterGenic	---	NA	NA
1	38	III	13707740	1	INS	A	1	INTRON	---	WBGene00003048	+
1	38	IV	122305	1	INS	T	1	INTRON	---	WBGene00017929	-
1	38	IV	150608	1	INS	C	1	InterGenic	---	NA	NA
1	38	IV	264625	-2	DEL	GA	1	InterGenic	---	NA	NA
1	38	IV	483264	-1	DEL	A	1	InterGenic	---	NA	NA
1	38	IV	493970	-1	DEL	T	1	InterGenic	---	NA	NA
1	38	IV	647005	-1	DEL	T	1	InterGenic	---	NA	NA
1	38	IV	658518	1	INS	A	1	UTR	---	WBGene00019664	+
1	38	IV	688361	1	INS	A	1	InterGenic	---	NA	NA
1	38	IV	800506	1	INS	A	1	InterGenic	---	NA	NA
1	38	IV	810464	-1	DEL	T	1	INTRON	---	WBGene00021936	-
1	38	IV	925518	-1	DEL	T	1	INTRON	---	WBGene00019069	+
1	38	IV	1012896	-1	DEL	T	1	INTRON	---	WBGene00021921	+
1	38	IV	1053749	1	INS	A	1	INTRON	---	WBGene00021929	-
1	38	IV	1379594	1	INS	A	1	InterGenic	---	NA	NA
1	38	IV	1578629	-2	DEL	TT	1	INTRON	---	WBGene00021516	+
1	38	IV	1687802	1	INS	T	1	InterGenic	---	NA	NA
1	38	IV	1712108	1	INS	A	1	INTRON	---	WBGene00019536	+
1	38	IV	2303278	-1	DEL	T	1	InterGenic	---	NA	NA
1	38	IV	2696959	-1	DEL	T	1	INTRON	---	WBGene00022378	-
1	38	IV	3074931	-1	DEL	T	1	INTRON	---	WBGene00235279	-
1	38	IV	3087932	-1	DEL	A	1	InterGenic	---	NA	NA
1	38	IV	3157888	-1	DEL	T	1	InterGenic	---	NA	NA
1	38	IV	3198445	-1	DEL	A	1	InterGenic	---	NA	NA
1	38	IV	3211433	-1	DEL	T	1	InterGenic	---	NA	NA
1	38	IV	3374920	1	INS	A	1	INTRON	---	WBGene00015249	-
1	38	IV	3659920	-1	DEL	T	1	INTRON	---	WBGene00021362	-
1	38	IV	3728497	1	INS	A	1	INTRON	---	WBGene00021365	+
1	38	IV	4694577	-1	DEL	T	1	INTRON	---	WBGene00020675	+
1	38	IV	5115718	-1	DEL	T	1	INTRON	---	WBGene00006428	-
1	38	IV	5402214	-1	DEL	A	1	InterGenic	---	NA	NA
1	38	IV	5434550	-1	DEL	A	1	InterGenic	---	NA	NA
1	38	IV	5452726	1	INS	T	1	---		NA	NA
1	38	IV	5551809	1	INS	T	1	INTRON	---	WBGene00020462	+
1	38	IV	5681747	-1	DEL	A	1	INTRON	---	WBGene00043065	-
1	38	IV	5726396	2	INS	TA	1	INTRON	---	WBGene00019263	+
1	38	IV	5827729	-1	DEL	T	1	INTRON	---	WBGene00015680	+
1	38	IV	6050033	-1	DEL	A	1	INTRON	---	WBGene00019205	+
1	38	IV	6169349	1	INS	T	1	INTRON	---	WBGene00006809	-
1	38	IV	6440951	-1	DEL	T	1	InterGenic	---	NA	NA
1	38	IV	6467594	1	INS	A	1	INTRON	---	WBGene00043066	+
1	38	IV	6781976	1	INS	A	1	INTRON	---	WBGene00015927	-
1	38	IV	7011500	1	INS	A	1	InterGenic	---	NA	NA
1	38	IV	7414289	1	INS	T	1	INTRON	---	WBGene00001187	+
1	38	IV	7453097	-1	DEL	A	1	InterGenic	---	NA	NA
1	38	IV	7527364	1	INS	T	1	INTRON	---	WBGene00019902	-
1	38	IV	7999152	-1	DEL	A	1	INTRON	---	WBGene00004371	-
1	38	IV	8034186	1	INS	A	1	InterGenic	---	NA	NA
1	38	IV	8398814	-1	DEL	T	1	InterGenic	---	NA	NA
1	38	IV	8592639	1	INS	T	1	INTRON	---	WBGene00022010	+
1	38	IV	8680033	-1	DEL	T	1	InterGenic	---	NA	NA
1	38	IV	9383520	-1	DEL	T	1	InterGenic	---	NA	NA
1	38	IV	9406368	-1	DEL	T	1	INTRON	---	WBGene00010150	+
1	38	IV	9573340	-1	DEL	A	1	INTRON	---	WBGene00003808	-
1	38	IV	10347149	-1	DEL	A	1	INTRON	---	WBGene00006779	-
1	38	IV	10651687	1	INS	A	1	INTRON	---	WBGene00010146	-
1	38	IV	11485223	2	INS	AA	1	INTRON	---	WBGene00004892	-
1	38	IV	11595993	-1	DEL	A	1	INTRON	---	WBGene00009587	+
1	38	IV	12155004	2	INS	AT,TA	1	InterGenic	---	NA	NA
1	38	IV	12649342	-1	DEL	T	1	INTRON	---	WBGene00006916	+
1	38	IV	12809194	-1	DEL	A	1	INTRON	---	WBGene00008555	+
1	38	IV	12868368	-1	DEL	A	1	INTRON	---	WBGene00014138	+
1	38	IV	13306165	-1	DEL	A	1	INTRON	---	WBGene00013464	+
1	38	IV	13323535	-1	DEL	T	1	InterGenic	---	NA	NA
1	38	IV	13550183	-1	DEL	T	1	INTRON	---	WBGene00012875	-
1	38	IV	13723975	1	INS	T	1	InterGenic	---	NA	NA
1	38	IV	13956017	-1	DEL	T	1	INTRON	---	WBGene00045063	+
1	38	IV	13956147	-1	DEL	T	1	INTRON	---	WBGene00045063	+
1	38	IV	14184631	1	INS	T	1	INTRON	---	WBGene00011018	+
1	38	IV	14344475	-1	DEL	A	1	InterGenic	---	NA	NA
1	38	IV	14730128	-1	DEL	G	1	InterGenic	---	WBGene00013331	+
1	38	IV	14911645	-1	DEL	A	1	InterGenic	---	NA	NA
1	38	IV	14961754	-1	DEL	A	1	InterGenic	---	NA	NA
1	38	IV	14968643	-1	DEL	A	1	InterGenic	---	NA	NA
1	38	IV	15220041	-1	DEL	A	1	INTRON	---	WBGene00012748	-
1	38	IV	15326077	-1	DEL	A	1	InterGenic	---	NA	NA
1	38	IV	15367914	1	INS	A	1	INTRON	---	WBGene00006441	+
1	38	IV	15655339	-1	DEL	A	1	InterGenic	---	NA	NA
1	38	IV	15669616	-1	DEL	A	1	InterGenic	---	NA	NA
1	38	IV	15682661	-1	DEL	A	1	InterGenic	---	NA	NA
1	38	IV	15687035	1	INS	T	1	InterGenic	---	NA	NA
1	38	IV	15759067	1	INS	T	1	InterGenic	---	NA	NA
1	38	IV	15889593	-1	DEL	A	1	InterGenic	---	NA	NA
1	38	IV	15957350	-1	DEL	A	1	INTRON	---	WBGene00013655	-
1	38	IV	16395101	-1	DEL	T	1	InterGenic	---	NA	NA
1	38	IV	16703456	1	INS	A	1	InterGenic	---	NA	NA
1	38	IV	16710792	-1	DEL	A	1	InterGenic	---	NA	NA
1	38	IV	16803140	1	INS	T	1	EXON	Frameshift	NA	NA
1	38	IV	16807315	1	INS	A	1	InterGenic	---	NA	NA
1	38	IV	17004061	-1	DEL	A	1	INTRON	---	WBGene00004403	+
1	38	V	135045	-1	DEL	T	1	INTRON	---	WBGene00044512	-
1	38	V	504813	-1	DEL	A	1	InterGenic	---	NA	NA
1	38	V	583773	-1	DEL	A	1	InterGenic	---	NA	NA
1	38	V	663230	1	INS	A	1	INTRON	---	WBGene00017960	-
1	38	V	906030	-1	DEL	A	1	INTRON	---	WBGene00019241	+
1	38	V	912220	-1	DEL	T	1	INTRON	---	WBGene00019240	+
1	38	V	1068449	1	INS	T	1	InterGenic	---	NA	NA
1	38	V	1079173	-1	DEL	A	1	INTRON	---	WBGene00019623	+
1	38	V	1114781	-1	DEL	T	1	INTRON	---	WBGene00021740	+
1	38	V	1134136	1	INS	T	1	InterGenic	---	NA	NA
1	38	V	1418467	-1	DEL	A	1	InterGenic	---	NA	NA
1	38	V	1632961	1	INS	T	1	INTRON	---	WBGene00021609	+
1	38	V	1882926	2	INS	AG	1	InterGenic	---	NA	NA
1	38	V	2028236	-1	DEL	A	1	InterGenic	---	NA	NA
1	38	V	2047857	1	INS	T	1	InterGenic	---	NA	NA
1	38	V	2105268	1	INS	T	1	INTRON	---	WBGene00017722	-
1	38	V	2612690	1	INS	A	1	INTRON	---	WBGene00000056	+
1	38	V	2701373	-9	DEL	CGGCAAATT	1	INTRON	---	WBGene00021562	+
1	38	V	2894470	-1	DEL	T	1	INTRON	---	WBGene00005344	+
1	38	V	3096873	1	INS	T	1	InterGenic	---	NA	NA
1	38	V	4337321	1	INS	C	1	INTRON	---	WBGene00044529	+
1	38	V	4374492	-1	DEL	A	1	INTRON	---	WBGene00017985	-
1	38	V	4386380	1	INS	A	1	InterGenic	---	NA	NA
1	38	V	4723902	-1	DEL	T	1	INTRON	---	WBGene00018210	+
1	38	V	4968457	1	INS	G	1	InterGenic	---	NA	NA
1	38	V	5458349	2	INS	AA	1	InterGenic	---	NA	NA
1	38	V	5471531	-1	DEL	T	1	InterGenic	---	NA	NA
1	38	V	5535890	-1	DEL	T	1	INTRON	---	WBGene00016062	-
1	38	V	5625252	-1	DEL	T	1	INTRON	---	WBGene00000071	-
1	38	V	5708035	-1	DEL	T	1	InterGenic	---	NA	NA
1	38	V	5714085	1	INS	T	1	INTRON	---	WBGene00017765	+
1	38	V	5935632	-1	DEL	T	1	INTRON	---	WBGene00019764	-
1	38	V	6876471	-1	DEL	T	1	InterGenic	---	NA	NA
1	38	V	6892571	-1	DEL	A	1	InterGenic	---	NA	NA
1	38	V	7193352	1	INS	A	1	INTRON	---	WBGene00017316	-
1	38	V	7439370	-1	DEL	A	1	INTRON	---	WBGene00017792	+
1	38	V	8343032	-1	DEL	T	1	InterGenic	---	NA	NA
1	38	V	8575172	-1	DEL	T	1	INTRON	---	WBGene00017797	+
1	38	V	8766387	-1	DEL	T	1	InterGenic	---	NA	NA
1	38	V	8986751	-1	DEL	T	1	INTRON	---	WBGene00006146	-
1	38	V	9414259	1	INS	T	1	INTRON	---	WBGene00044555	-
1	38	V	9776783	-1	DEL	T	1	EXON	Frameshift	WBGene00004882	-
1	38	V	10050829	1	INS	A	1	INTRON	---	WBGene00010178	-
1	38	V	11033564	-1	DEL	A	1	InterGenic	---	NA	NA
1	38	V	11373472	-1	DEL	A	1	InterGenic	---	NA	NA
1	38	V	11617371	1	INS	A	1	INTRON	---	WBGene00009387	-
1	38	V	12313522	1	INS	A	1	InterGenic	---	NA	NA
1	38	V	12334142	-1	DEL	A	1	INTRON	---	WBGene00006668	-
1	38	V	12808570	-1	DEL	A	1	INTRON	---	WBGene00013896	-
1	38	V	13047942	-1	DEL	T	1	InterGenic	---	NA	NA
1	38	V	13206127	-1	DEL	A	1	InterGenic	---	NA	NA
1	38	V	13715896	-1	DEL	A	1	InterGenic	---	NA	NA
1	38	V	13889330	-1	DEL	G	1	EXON	Frameshift	WBGene00011931	+
1	38	V	14114710	1	INS	T	1	INTRON	---	WBGene00003916	-
1	38	V	14122598	1	INS	A	1	INTRON	---	WBGene00003916	-
1	38	V	14393436	-1	DEL	T	1	INTRON	---	WBGene00007618	+
1	38	V	14431309	-1	DEL	A	1	InterGenic	---	NA	NA
1	38	V	14533499	-1	DEL	T	1	INTRON	---	WBGene00008265	+
1	38	V	14673071	1	INS	A	1	InterGenic	---	NA	NA
1	38	V	14804829	-1	DEL	A	1	UTR	---	WBGene00008183	-
1	38	V	14871898	-1	DEL	A	1	InterGenic	---	NA	NA
1	38	V	14873114	1	INS	T	1	InterGenic	---	NA	NA
1	38	V	15074698	-1	DEL	T	1	INTRON	---	WBGene00006808	+
1	38	V	15404479	-1	DEL	A	1	InterGenic	---	NA	NA
1	38	V	15718094	-1	DEL	A	1	INTRON	---	WBGene00012399	-
1	38	V	16090820	-1	DEL	T	1	InterGenic	---	NA	NA
1	38	V	16362315	1	INS	A	1	INTRON	---	WBGene00012348	+
1	38	V	16591334	-1	DEL	T	1	INTRON	---	WBGene00005475	-
1	38	V	16904156	-1	DEL	C	1	InterGenic	---	NA	NA
1	38	V	17109577	1	INS	T	1	InterGenic	---	NA	NA
1	38	V	17851403	-1	DEL	A	1	INTRON	---	WBGene00013340	-
1	38	V	17936735	1	INS	G	1	UTR	---	WBGene00001080	-
1	38	V	17975389	-1	DEL	A	1	INTRON	---	WBGene00013354	-
1	38	V	18070679	-1	DEL	T	1	INTRON	---	WBGene00013347	-
1	38	V	18263054	-1	DEL	T	1	INTRON	---	WBGene00011212	-
1	38	V	18276527	-1	DEL	T	1	INTRON	---	WBGene00012573	-
1	38	V	18488446	-1	DEL	A	1	InterGenic	---	NA	NA
1	38	V	18829291	-1	DEL	T	1	INTRON	---	WBGene00008307	+
1	38	V	19170545	-1	DEL	T	1	InterGenic	---	NA	NA
1	38	V	19174031	-1	DEL	A	1	InterGenic	---	NA	NA
1	38	V	19218277	-1	DEL	T	1	INTRON	---	WBGene00012068	+
1	38	V	19262602	1	INS	T	1	InterGenic	---	NA	NA
1	38	V	19649930	-1	DEL	A	1	InterGenic	---	NA	NA
1	38	V	19656794	-1	DEL	T	1	InterGenic	---	NA	NA
1	38	V	19840609	1	INS	A	1	InterGenic	---	NA	NA
1	38	V	20193155	-1	DEL	T	1	UTR	---	WBGene00195241	+
1	38	V	20481842	1	INS	A	1	INTRON	---	WBGene00007126	-
1	38	V	20642757	-1	DEL	A	1	INTRON	---	WBGene00012847	+
1	38	V	20738930	-1	DEL	T	1	INTRON	---	WBGene00001043	-
1	38	V	20859736	-1	DEL	T	1	INTRON	---	WBGene00006622	-
1	38	X	92753	-1	DEL	A	1	INTRON	---	WBGene00022205	-
1	38	X	750488	-1	DEL	A	1	InterGenic	---	NA	NA
1	38	X	813372	-1	DEL	T	1	InterGenic	---	NA	NA
1	38	X	913261	-1	DEL	T	1	InterGenic	---	NA	NA
1	38	X	928308	-1	DEL	A	1	INTRON	---	WBGene00018075	+
1	38	X	1079489	-1	DEL	A	1	UTR	---	WBGene00003991	-
1	38	X	1258835	-1	DEL	A	1	InterGenic	---	NA	NA
1	38	X	1469896	1	INS	A	1	InterGenic	---	NA	NA
1	38	X	1528081	1	INS	C	1	InterGenic	---	NA	NA
1	38	X	1534579	-1	DEL	A	1	INTRON	---	WBGene00019437	-
1	38	X	1996430	1	INS	A	1	INTRON	---	WBGene00021485	-
1	38	X	2153094	-1	DEL	T	1	InterGenic	---	NA	NA
1	38	X	2427993	1	INS	A	1	InterGenic	---	NA	NA
1	38	X	2546130	-1	DEL	T	1	INTRON	---	WBGene00018716	-
1	38	X	2672644	-1	DEL	A	1	EXON	Frameshift	NA	NA
1	38	X	2761441	-1	DEL	A	1	InterGenic	---	NA	NA
1	38	X	3021802	-1	DEL	T	1	InterGenic	---	NA	NA
1	38	X	3148188	-1	DEL	A	1	InterGenic	---	NA	NA
1	38	X	3179883	-1	DEL	T	1	InterGenic	---	NA	NA
1	38	X	3557413	-1	DEL	T	1	UTR	---	WBGene00004350	+
1	38	X	3722365	-1	DEL	A	1	InterGenic	---	NA	NA
1	38	X	4068792	-1	DEL	A	1	INTRON	---	WBGene00020294	-
1	38	X	4516535	-1	DEL	T	1	UTR	---	WBGene00005008	+
1	38	X	4670888	-1	DEL	T	1	INTRON	---	WBGene00017530	+
1	38	X	5092785	-1	DEL	A	1	UTR	---	WBGene00000039	-
1	38	X	5296536	-1	DEL	A	1	INTRON	---	WBGene00000092	-
1	38	X	5643215	-1	DEL	A	1	INTRON	---	WBGene00005718	-
1	38	X	5798228	-1	DEL	T	1	INTRON	---	WBGene00018517	-
1	38	X	5897533	1	INS	T	1	EXON	Frameshift	WBGene00018639	+
1	38	X	5920705	-1	DEL	T	1	InterGenic	---	NA	NA
1	38	X	5937130	-1	DEL	A	1	INTRON	---	WBGene00044571	+
1	38	X	6038243	-1	DEL	T	1	INTRON	---	WBGene00002023	-
1	38	X	6143541	-1	DEL	A	1	INTRON	---	WBGene00016423	-
1	38	X	6880068	1	INS	A	1	InterGenic	---	NA	NA
1	38	X	7541465	-1	DEL	T	1	InterGenic	---	NA	NA
1	38	X	7641249	-1	DEL	A	1	InterGenic	---	NA	NA
1	38	X	8103819	-1	DEL	A	1	InterGenic	---	NA	NA
1	38	X	8136495	-1	DEL	T	1	InterGenic	---	NA	NA
1	38	X	8424234	1	INS	T	1	InterGenic	---	NA	NA
1	38	X	8628058	1	INS	A	1	InterGenic	---	NA	NA
1	38	X	8666666	-1	DEL	A	1	INTRON	---	WBGene00004369	+
1	38	X	9124915	-1	DEL	T	1	InterGenic	---	NA	NA
1	38	X	9147753	-1	DEL	A	1	InterGenic	---	NA	NA
1	38	X	9296681	-1	DEL	A	1	InterGenic	---	NA	NA
1	38	X	9325650	-1	DEL	A	1	InterGenic	---	NA	NA
1	38	X	9594044	1	INS	T	1	INTRON	---	WBGene00007518	+
1	38	X	10030234	-1	DEL	T	1	InterGenic	---	NA	NA
1	38	X	10114688	1	INS	A	1	INTRON	---	WBGene00006792	-
1	38	X	10208463	-1	DEL	A	1	InterGenic	---	NA	NA
1	38	X	10434298	-1	DEL	T	1	InterGenic	---	NA	NA
1	38	X	11080451	-1	DEL	A	1	InterGenic	---	NA	NA
1	38	X	11810876	1	INS	T	1	INTRON	---	WBGene00007935	-
1	38	X	12073697	-1	DEL	A	1	INTRON	---	WBGene00007595	-
1	38	X	12385344	-1	DEL	A	1	InterGenic	---	NA	NA
1	38	X	12891272	1	INS	A	1	InterGenic	---	NA	NA
1	38	X	13211850	1	INS	T	1	InterGenic	---	NA	NA
1	38	X	13393340	-1	DEL	T	1	INTRON	---	WBGene00008518	-
1	38	X	13456306	-1	DEL	A	1	INTRON	---	WBGene00001465	-
1	38	X	13781715	-1	DEL	T	1	EXON	Frameshift	NA	NA
1	38	X	13891581	-1	DEL	A	1	INTRON	---	WBGene00005063	-
1	38	X	14293898	-1	DEL	T	1	INTRON	---	WBGene00006517	-
1	38	X	14517576	1	INS	T	1	INTRON	---	WBGene00044134	+
1	38	X	14683783	1	INS	A	1	InterGenic	---	NA	NA
1	38	X	15299464	1	INS	A	1	INTRON	---	WBGene00004777	-
1	38	X	15302236	-1	DEL	A	1	INTRON	---	WBGene00004777	-
1	38	X	15336626	1	INS	A	1	InterGenic	---	NA	NA
1	38	X	15648566	1	INS	A	1	INTRON	---	WBGene00010331	-
1	38	X	15691475	-1	DEL	A	1	INTRON	---	WBGene00007284	+
1	38	X	15947957	1	INS	T	1	INTRON	---	WBGene00003169	+
1	38	X	15996663	1	INS	A	1	INTRON	---	WBGene00007486	-
1	38	X	16039713	-1	DEL	T	1	InterGenic	---	NA	NA
1	38	X	16080663	-1	DEL	A	1	INTRON	---	WBGene00007816	-
1	38	X	16429500	1	INS	A	1	InterGenic	---	NA	NA
1	38	X	16481782	1	INS	A	1	InterGenic	---	NA	NA
1	38	X	16559210	-1	DEL	T	1	INTRON	---	WBGene00019518	+
1	38	X	16703222	-1	DEL	A	1	INTRON	---	WBGene00017725	+
1	38	X	16735298	-1	DEL	A	1	INTRON	---	WBGene00001837	+
16	33	I	62258	1	INS	A	1	INTRON	---	WBGene00021678	-
16	33	I	79269	-1	DEL	A	1	INTRON	---	WBGene00000812	+
16	33	I	649460	1	INS	T	1	INTRON	---	WBGene00022026	+
16	33	I	882369	1	INS	A	1	INTRON	---	WBGene00022389	-
16	33	I	1014519	-1	DEL	A	1	InterGenic	---	NA	NA
16	33	I	1182834	-1	DEL	A	1	INTRON	---	WBGene00004880	+
16	33	I	1275350	-1	DEL	T	1	InterGenic	---	NA	NA
16	33	I	1344748	1	INS	A	1	InterGenic	---	NA	NA
16	33	I	1388029	-1	DEL	A	1	INTRON	---	WBGene00022367	-
16	33	I	1420159	1	INS	A	1	INTRON	---	WBGene00022369	+
16	33	I	1625903	1	INS	T	1	INTRON	---	WBGene00000269	-
16	33	I	1850671	-1	DEL	G	1	InterGenic	---	NA	NA
16	33	I	2069234	-3	DEL	GCG,CGG	1	EXON	---	WBGene00004409	-
16	33	I	2086243	1	INS	T	1	INTRON	---	WBGene00021353	-
16	33	I	2288199	1	INS	T	1	INTRON	---	WBGene00000408	-
16	33	I	2348786	-1	DEL	T	1	INTRON	---	WBGene00021463	+
16	33	I	2893348	-1	DEL	A	1	INTRON	---	WBGene00000199	-
16	33	I	3322355	1	INS	A	1	INTRON	---	WBGene00021549	-
16	33	I	3432335	-1	DEL	T	1	INTRON	---	WBGene00019360	+
16	33	I	3570514	1	INS	T	1	INTRON	---	WBGene00003060	-
16	33	I	3574355	1	INS	T	1	INTRON	---	WBGene00003060	-
16	33	I	3596729	1	INS	A	1	INTRON	---	WBGene00003060	-
16	33	I	3722547	-1	DEL	A	1	InterGenic	---	NA	NA
16	33	I	3841742	-1	DEL	T	1	InterGenic	---	NA	NA
16	33	I	4018018	-1	DEL	A	1	INTRON	---	WBGene00006805	-
16	33	I	4077572	-1	DEL	T	1	INTRON	---	WBGene00006820	+
16	33	I	4251350	-1	DEL	T	1	INTRON	---	WBGene00016608	+
16	33	I	4436453	-1	DEL	T	1	INTRON	---	WBGene00016562	-
16	33	I	4773671	1	INS	A	1	InterGenic	---	NA	NA
16	33	I	4878371	-1	DEL	T	1	InterGenic	---	NA	NA
16	33	I	4883248	-1	DEL	T	1	InterGenic	---	NA	NA
16	33	I	5189675	-1	DEL	T	1	InterGenic	---	NA	NA
16	33	I	5249727	1	INS	T	1	INTRON	---	WBGene00002583	+
16	33	I	5498243	1	INS	T	1	INTRON	---	WBGene00015632	+
16	33	I	5597894	-1	DEL	A	1	InterGenic	---	NA	NA
16	33	I	5835686	-1	DEL	T	1	INTRON	---	WBGene00018002	-
16	33	I	6026790	-1	DEL	T	1	UTR	---	WBGene00000814	+
16	33	I	6179103	-1	DEL	T	1	INTRON	---	WBGene00020383	-
16	33	I	6383658	1	INS	T	1	INTRON	---	WBGene00001596	+
16	33	I	6396055	1	INS	T	1	InterGenic	---	NA	NA
16	33	I	6432685	-1	DEL	T	1	InterGenic	---	NA	NA
16	33	I	6865151	-1	DEL	A	1	INTRON	---	WBGene00044898	+
16	33	I	6894406	1	INS	A	1	InterGenic	---	NA	NA
16	33	I	6931574	-1	DEL	A	1	INTRON	---	WBGene00020398	+
16	33	I	7169524	-1	DEL	T	1	InterGenic	---	NA	NA
16	33	I	7224609	-1	DEL	A	1	InterGenic	---	NA	NA
16	33	I	7355021	-1	DEL	T	1	EXON	Frameshift	WBGene00008542	+
16	33	I	8037657	-1	DEL	A	1	INTRON	---	WBGene00010564	-
16	33	I	8333157	-1	DEL	T	1	UTR	---	WBGene00007914	+
16	33	I	8462620	1	INS	A	1	INTRON	---	WBGene00006844	+
16	33	I	8473607	1	INS	T	1	InterGenic	---	NA	NA
16	33	I	9484541	-1	DEL	A	1	INTRON	---	WBGene00009263	+
16	33	I	9702704	1	INS	A	1	InterGenic	---	NA	NA
16	33	I	9731846	1	INS	A	1	InterGenic	---	NA	NA
16	33	I	10013565	-1	DEL	A	1	InterGenic	---	NA	NA
16	33	I	10030988	-1	DEL	A	1	INTRON	---	WBGene00008665	+
16	33	I	10145454	-1	DEL	T	1	InterGenic	---	NA	NA
16	33	I	10165311	-1	DEL	T	1	InterGenic	---	NA	NA
16	33	I	10371376	-1	DEL	T	1	INTRON	---	WBGene00009743	+
16	33	I	10482946	-1	DEL	A	1	INTRON	---	WBGene00009507	-
16	33	I	10547726	-1	DEL	A	1	InterGenic	---	NA	NA
16	33	I	10581975	1	INS	T	1	INTRON	---	WBGene00011906	-
16	33	I	10746211	1	INS	A	1	InterGenic	---	NA	NA
16	33	I	10775261	-1	DEL	T	1	INTRON	---	WBGene00000912	+
16	33	I	10865822	1	INS	T	1	INTRON	---	WBGene00021388	-
16	33	I	10900794	-1	DEL	T	1	INTRON	---	WBGene00020857	+
16	33	I	10991167	1	INS	A	1	INTRON	---	WBGene00013124	-
16	33	I	11034544	1	INS	T	1	INTRON	---	WBGene00013128	-
16	33	I	11047104	-1	DEL	T	1	INTRON	---	WBGene00013129	+
16	33	I	11111597	1	INS	T	1	INTRON	---	WBGene00001980	-
16	33	I	11164865	1	INS	T	1	INTRON	---	WBGene00013131	-
16	33	I	11394003	-1	DEL	T	1	INTRON	---	WBGene00000010	-
16	33	I	11400955	-1	DEL	A	1	UTR	---	WBGene00001215	-
16	33	I	11555460	-1	DEL	T	1	INTRON	---	WBGene00001131	-
16	33	I	11841859	-1	DEL	T	1	INTRON	---	WBGene00012948	+
16	33	I	12106035	-1	DEL	A	1	InterGenic	---	NA	NA
16	33	I	12255761	1	INS	A	1	EXON	Frameshift	WBGene00009609	-
16	33	I	12454774	1	INS	T	1	InterGenic	---	NA	NA
16	33	I	12686387	2	INS	TA	1	INTRON	---	WBGene00005051	+
16	33	I	12821515	-1	DEL	T	1	INTRON	---	WBGene00001746	+
16	33	I	12896664	-1	DEL	A	1	INTRON	---	WBGene00003905	+
16	33	I	13050665	-1	DEL	A	1	INTRON	---	WBGene00012275	+
16	33	I	13305027	1	INS	A	1	InterGenic	---	NA	NA
16	33	I	13400985	1	INS	A	1	InterGenic	---	NA	NA
16	33	I	13592969	1	INS	T	1	INTRON	---	WBGene00013599	-
16	33	I	13668666	-1	DEL	T	1	INTRON	---	WBGene00012234	+
16	33	I	14195703	1	INS	G	1	INTRON	---	WBGene00014101	-
16	33	I	14212155	-1	DEL	T	1	INTRON	---	WBGene00008185	-
16	33	I	14324372	1	INS	A	1	INTRON	---	WBGene00005078	+
16	33	I	14402081	-1	DEL	A	1	INTRON	---	WBGene00013669	-
16	33	I	14948962	1	INS	T	1	INTRON	---	WBGene00002189	+
16	33	I	15017030	-1	DEL	T	1	INTRON	---	WBGene00001049	-
16	33	II	19177	1	INS	T	1	InterGenic	---	NA	NA
16	33	II	67162	-1	DEL	T	1	InterGenic	---	NA	NA
16	33	II	178243	1	INS	T	1	INTRON	---	WBGene00020149	-
16	33	II	525436	-1	DEL	A	1	INTRON	---	WBGene00020837	+
16	33	II	753661	1	INS	T	1	InterGenic	---	NA	NA
16	33	II	945035	-1	DEL	T	1	INTRON	---	WBGene00019917	+
16	33	II	1135294	2	INS	TG,GT	1	InterGenic	---	NA	NA
16	33	II	1172909	-1	DEL	A	1	InterGenic	---	NA	NA
16	33	II	1186854	1	INS	A	1	InterGenic	---	NA	NA
16	33	II	1350752	-1	DEL	A	1	UTR	---	WBGene00015728	-
16	33	II	1928807	1	INS	T	1	InterGenic	---	NA	NA
16	33	II	2689670	2	INS	AA	1	InterGenic	---	NA	NA
16	33	II	3264457	1	INS	T	1	InterGenic	---	NA	NA
16	33	II	3562375	-1	DEL	A	1	INTRON	---	WBGene00021136	-
16	33	II	3738062	-1	DEL	T	1	INTRON	---	WBGene00017404	+
16	33	II	4151472	1	INS	A	1	InterGenic	---	NA	NA
16	33	II	4281113	1	INS	A	1	INTRON	---	WBGene00015300	-
16	33	II	4325000	1	INS	A	1	INTRON	---	WBGene00003390	+
16	33	II	4536788	-1	DEL	A	1	INTRON	---	WBGene00005059	-
16	33	II	4544301	-1	DEL	T	1	InterGenic	---	NA	NA
16	33	II	4596369	-1	DEL	A	1	INTRON	---	WBGene00019747	-
16	33	II	5102997	-1	DEL	A	1	InterGenic	---	NA	NA
16	33	II	5238581	1	INS	A	1	InterGenic	---	NA	NA
16	33	II	6027863	-1	DEL	T	1	InterGenic	---	NA	NA
16	33	II	6046092	-1	DEL	A	1	InterGenic	---	NA	NA
16	33	II	6188679	-1	DEL	A	1	InterGenic	---	NA	NA
16	33	II	6317321	-1	DEL	T	1	InterGenic	---	NA	NA
16	33	II	7142691	-1	DEL	T	1	InterGenic	---	NA	NA
16	33	II	7147593	1	INS	T	1	InterGenic	---	NA	NA
16	33	II	7492993	-1	DEL	T	1	INTRON	---	WBGene00003542	-
16	33	II	7546755	1	INS	A	1	InterGenic	---	NA	NA
16	33	II	8096001	1	INS	A	1	InterGenic	---	NA	NA
16	33	II	8146232	1	INS	A	1	INTRON	---	WBGene00008639	+
16	33	II	8638076	-1	DEL	T	1	EXON	Frameshift	NA	NA
16	33	II	8954184	1	INS	T	1	InterGenic	---	NA	NA
16	33	II	9331624	1	INS	T	1	InterGenic	---	NA	NA
16	33	II	9661283	-1	DEL	A	1	INTRON	---	WBGene00014254	-
16	33	II	9678283	-1	DEL	A	1	InterGenic	---	NA	NA
16	33	II	9692309	1	INS	A	1	InterGenic	---	NA	NA
16	33	II	9836137	-1	DEL	T	1	INTRON	---	WBGene00014161	+
16	33	II	9980936	-1	DEL	A	1	UTR	---	WBGene00014131	-
16	33	II	10207407	-1	DEL	T	1	INTRON	---	WBGene00011331	+
16	33	II	10288642	1	INS	T	1	INTRON	---	WBGene00014171	-
16	33	II	10591324	1	INS	A	1	INTRON	---	WBGene00000796	+
16	33	II	10680656	-1	DEL	T	1	INTRON	---	WBGene00004207	+
16	33	II	10819038	1	INS	T	1	INTRON	---	WBGene00011071	-
16	33	II	10981547	-1	DEL	A	1	INTRON	---	WBGene00004215	+
16	33	II	11165061	1	INS	A	1	InterGenic	---	NA	NA
16	33	II	11774048	-1	DEL	T	1	UTR	---	WBGene00206377	+
16	33	II	11929120	1	INS	A	1	INTRON	---	WBGene00003015	-
16	33	II	12143301	2	INS	TA	1	INTRON	---	WBGene00013246	+
16	33	II	12159328	-1	DEL	T	1	InterGenic	---	NA	NA
16	33	II	12206184	2	INS	AA	1	INTRON	---	WBGene00013272	+
16	33	II	12457118	-1	DEL	T	1	InterGenic	---	NA	NA
16	33	II	12885542	-1	DEL	A	1	INTRON	---	WBGene00005040	+
16	33	II	13066039	-1	DEL	A	1	INTRON	---	WBGene00006999	+
16	33	II	13398556	1	INS	T	1	INTRON	---	WBGene00012995	+
16	33	II	13405019	1	INS	T	1	InterGenic	---	NA	NA
16	33	II	13422880	-1	DEL	T	1	INTRON	---	WBGene00013014	+
16	33	II	14222571	-1	DEL	A	1	INTRON	---	WBGene00012984	-
16	33	II	14226567	-1	DEL	A	1	UTR	---	WBGene00012983	-
16	33	II	14472794	1	INS	A	1	INTRON	---	WBGene00007545	-
16	33	II	15059067	-1	DEL	A	1	INTRON	---	WBGene00013163	+
16	33	II	15220147	-1	DEL	A	1	INTRON	---	WBGene00021597	+
16	33	II	15247239	-1	DEL	A	1	INTRON	---	WBGene00021594	-
16	33	III	25588	-1	DEL	A	1	InterGenic	---	NA	NA
16	33	III	99412	1	INS	A	1	InterGenic	---	NA	NA
16	33	III	546428	-1	DEL	A	1	UTR	---	WBGene00020701	+
16	33	III	645162	1	INS	A	1	INTRON	---	WBGene00021061	+
16	33	III	708209	-1	DEL	T	1	INTRON	---	WBGene00016029	+
16	33	III	728652	-1	DEL	T	1	INTRON	---	WBGene00003936	-
16	33	III	956613	1	INS	T	1	INTRON	---	WBGene00020449	+
16	33	III	985766	-1	DEL	A	1	INTRON	---	WBGene00019915	+
16	33	III	1224610	1	INS	T	1	InterGenic	---	NA	NA
16	33	III	1547025	1	INS	T	1	INTRON	---	WBGene00022056	-
16	33	III	1625713	-1	DEL	T	1	UTR	---	WBGene00002025	+
16	33	III	1802044	1	INS	T	1	INTRON	---	WBGene00006513	+
16	33	III	2264288	1	INS	A	1	InterGenic	---	NA	NA
16	33	III	2281138	-1	DEL	A	1	INTRON	---	WBGene00021858	+
16	33	III	2391077	-1	DEL	T	1	INTRON	---	WBGene00019201	-
16	33	III	2548649	-1	DEL	T	1	InterGenic	---	NA	NA
16	33	III	2604879	-6	DEL	GGCTCA,AGGCTC	1	InterGenic	---	NA	NA
16	33	III	2806196	-1	DEL	A	1	INTRON	---	WBGene00022168	+
16	33	III	2874054	-1	DEL	T	1	InterGenic	---	NA	NA
16	33	III	2918352	1	INS	T	1	INTRON	---	WBGene00019994	+
16	33	III	3006067	-1	DEL	A	1	INTRON	---	WBGene00000898	-
16	33	III	3049066	1	INS	T	1	InterGenic	---	NA	NA
16	33	III	3121244	-1	DEL	A	1	INTRON	---	WBGene00021820	-
16	33	III	3186025	-1	DEL	T	1	InterGenic	---	NA	NA
16	33	III	3284770	1	INS	A	1	INTRON	---	WBGene00021814	+
16	33	III	3415997	-1	DEL	A	1	INTRON	---	WBGene00010306	+
16	33	III	4020074	1	INS	T	1	UTR	---	WBGene00011367	+
16	33	III	4456694	-1	DEL	A	1	InterGenic	---	NA	NA
16	33	III	4574473	1	INS	A	1	INTRON	---	WBGene00004762	-
16	33	III	5018439	-1	DEL	T	1	InterGenic	---	NA	NA
16	33	III	5399070	1	INS	A	1	INTRON	---	WBGene00021316	-
16	33	III	5402284	1	INS	T	1	INTRON	---	WBGene00021316	-
16	33	III	5638421	1	INS	T	1	INTRON	---	WBGene00000518	+
16	33	III	5989771	1	INS	T	1	InterGenic	---	NA	NA
16	33	III	6148451	-1	DEL	T	1	INTRON	---	WBGene00021532	+
16	33	III	6429210	-1	DEL	T	1	INTRON	---	WBGene00015486	-
16	33	III	6620070	-1	DEL	A	1	InterGenic	---	NA	NA
16	33	III	6645854	1	INS	A	1	INTRON	---	WBGene00015735	-
16	33	III	6809265	1	INS	T	1	INTRON	---	WBGene00017904	+
16	33	III	7554291	1	INS	A	1	InterGenic	---	NA	NA
16	33	III	7776977	1	INS	A	1	UTR	---	WBGene00003102	-
16	33	III	7799466	-1	DEL	T	1	InterGenic	---	NA	NA
16	33	III	7834859	1	INS	T	1	InterGenic	---	NA	NA
16	33	III	8126384	1	INS	A	1	InterGenic	---	NA	NA
16	33	III	8734550	1	INS	A	1	InterGenic	---	NA	NA
16	33	III	9424943	1	INS	T	1	InterGenic	---	NA	NA
16	33	III	10530421	1	INS	T	1	INTRON	---	WBGene00006784	+
16	33	III	10654173	1	INS	T	1	InterGenic	---	NA	NA
16	33	III	10668987	1	INS	T	1	INTRON	---	WBGene00000566	+
16	33	III	10685516	-1	DEL	T	1	InterGenic	---	NA	NA
16	33	III	10841411	-1	DEL	T	1	INTRON	---	WBGene00011268	-
16	33	III	10848836	-1	DEL	T	1	InterGenic	---	NA	NA
16	33	III	10875343	1	INS	A	1	InterGenic	---	NA	NA
16	33	III	10901254	-1	DEL	T	1	INTRON	---	WBGene00008082	+
16	33	III	10992040	-1	DEL	A	1	InterGenic	---	NA	NA
16	33	III	11299981	1	INS	T	1	INTRON	---	WBGene00004873	+
16	33	III	11333255	2	INS	TG	1	INTRON	---	WBGene00012126	-
16	33	III	11367190	-5	DEL	GTACG,CGGTA,GGTAC	1	INTRON	---	WBGene00012123	+
16	33	III	11584681	1	INS	T	1	INTRON	---	WBGene00013431	+
16	33	III	11612491	1	INS	T	1	InterGenic	---	NA	NA
16	33	III	11868654	1	INS	T	1	INTRON	---	WBGene00006396	-
16	33	III	11900725	1	INS	T	1	INTRON	---	WBGene00013232	-
16	33	III	12472643	-1	DEL	C	1	InterGenic	---	NA	NA
16	33	III	12714994	1	INS	A	1	INTRON	---	WBGene00007027	+
16	33	III	13123080	-1	DEL	T	1	INTRON	---	WBGene00006985	+
16	33	III	13194877	-1	DEL	T	1	INTRON	---	WBGene00001630	+
16	33	III	13200692	1	INS	A	1	INTRON	---	WBGene00001630	+
16	33	III	13483958	1	INS	A	1	INTRON	---	WBGene00012099	-
16	33	IV	882791	-1	DEL	A	1	InterGenic	---	NA	NA
16	33	IV	1216893	1	INS	A	1	INTRON	---	WBGene00021123	+
16	33	IV	1665598	-1	DEL	T	1	INTRON	---	WBGene00021512	+
16	33	IV	1669707	-1	DEL	A	1	InterGenic	---	NA	NA
16	33	IV	1698450	-1	DEL	A	1	InterGenic	---	NA	NA
16	33	IV	2130505	-1	DEL	T	1	InterGenic	---	NA	NA
16	33	IV	2287048	1	INS	A	1	INTRON	---	WBGene00002990	-
16	33	IV	2292170	-1	DEL	C	1	INTRON	---	WBGene00002990	-
16	33	IV	2481237	-1	DEL	A	1	InterGenic	---	NA	NA
16	33	IV	2813837	1	INS	A	1	InterGenic	---	NA	NA
16	33	IV	2943077	1	INS	A	1	InterGenic	---	NA	NA
16	33	IV	3567707	1	INS	A	1	EXON	Frameshift	WBGene00015036	+
16	33	IV	3588545	-1	DEL	A	1	INTRON	---	WBGene00006383	-
16	33	IV	4416398	-1	DEL	A	1	InterGenic	---	NA	NA
16	33	IV	4450215	1	INS	T	1	INTRON	---	WBGene00019955	+
16	33	IV	4478599	-1	DEL	A	1	InterGenic	---	NA	NA
16	33	IV	5008501	-1	DEL	T	1	InterGenic	---	NA	NA
16	33	IV	5595161	-1	DEL	A	1	INTRON	---	WBGene00001439	+
16	33	IV	5827765	1	INS	A	1	INTRON	---	WBGene00015680	+
16	33	IV	6271578	-1	DEL	T	1	INTRON	---	WBGene00005742	-
16	33	IV	6334461	-1	DEL	T	1	INTRON	---	WBGene00022251	+
16	33	IV	6397432	-1	DEL	A	1	INTRON	---	WBGene00022242	-
16	33	IV	6557537	1	INS	T	1	INTRON	---	WBGene00006621	+
16	33	IV	7408739	-1	DEL	A	1	INTRON	---	WBGene00001187	+
16	33	IV	7640656	1	INS	T	1	INTRON	---	WBGene00018472	-
16	33	IV	7934605	1	INS	A	1	INTRON	---	WBGene00000242	+
16	33	IV	8141901	-1	DEL	T	1	INTRON	---	WBGene00004057	+
16	33	IV	8692851	-1	DEL	A	1	INTRON	---	WBGene00000994	+
16	33	IV	10037392	-1	DEL	A	1	InterGenic	---	NA	NA
16	33	IV	11393844	-1	DEL	T	1	InterGenic	---	NA	NA
16	33	IV	11952993	-1	DEL	T	1	InterGenic	---	NA	NA
16	33	IV	12573042	1	INS	T	1	InterGenic	---	NA	NA
16	33	IV	12661532	-1	DEL	A	1	INTRON	---	WBGene00007752	+
16	33	IV	13005578	-1	DEL	T	1	InterGenic	---	NA	NA
16	33	IV	13182461	1	INS	A	1	InterGenic	---	NA	NA
16	33	IV	13266578	-1	DEL	T	1	INTRON	---	WBGene00006763	-
16	33	IV	13276020	1	INS	T	1	INTRON	---	WBGene00013460	-
16	33	IV	13302330	1	INS	A	1	INTRON	---	WBGene00000818	+
16	33	IV	13618185	-1	DEL	A	1	InterGenic	---	NA	NA
16	33	IV	13723975	-1	DEL	T	1	InterGenic	---	NA	NA
16	33	IV	13852805	1	INS	A	1	InterGenic	---	NA	NA
16	33	IV	14078638	-1	DEL	T	1	INTRON	---	WBGene00009924	+
16	33	IV	14228788	-1	DEL	A	1	InterGenic	---	NA	NA
16	33	IV	14566421	1	INS	T	1	INTRON	---	WBGene00013295	+
16	33	IV	14577603	-2	DEL	AC	1	InterGenic	---	NA	NA
16	33	IV	14736051	1	INS	A	1	INTRON	---	WBGene00013331	+
16	33	IV	14890676	1	INS	T	1	INTRON	---	WBGene00001330	+
16	33	IV	14968643	-1	DEL	A	1	InterGenic	---	NA	NA
16	33	IV	14997294	-1	DEL	A	1	EXON	Frameshift	NA	NA
16	33	IV	15325696	-1	DEL	T	1	InterGenic	---	NA	NA
16	33	IV	15408182	1	INS	A	1	InterGenic	---	NA	NA
16	33	IV	15600857	1	INS	A	1	InterGenic	---	NA	NA
16	33	IV	15666213	-1	DEL	A	1	InterGenic	---	NA	NA
16	33	IV	15673856	1	INS	T	1	InterGenic	---	NA	NA
16	33	IV	15792834	1	INS	T	1	InterGenic	---	NA	NA
16	33	IV	15884152	-1	DEL	G	1	InterGenic	---	NA	NA
16	33	IV	15999317	-1	DEL	G	1	INTRON	---	WBGene00002175	-
16	33	IV	16046577	-1	DEL	A	1	InterGenic	---	NA	NA
16	33	IV	16201019	1	INS	A	1	INTRON	---	WBGene00012416	+
16	33	IV	16202981	1	INS	T	1	INTRON	---	WBGene00010411	+
16	33	IV	16476995	1	INS	A	1	INTRON	---	WBGene00013098	-
16	33	IV	16620314	1	INS	A	1	InterGenic	---	NA	NA
16	33	IV	16732534	-1	DEL	A	1	InterGenic	---	NA	NA
16	33	IV	16997931	-1	DEL	A	1	INTRON	---	WBGene00004403	+
16	33	IV	17352228	-1	DEL	T	1	INTRON	---	WBGene00007820	+
16	33	V	79214	-1	DEL	T	1	INTRON	---	WBGene00018976	-
16	33	V	102696	1	INS	A	1	InterGenic	---	NA	NA
16	33	V	583773	-1	DEL	A	1	InterGenic	---	NA	NA
16	33	V	611443	-1	DEL	A	1	INTRON	---	WBGene00003680	+
16	33	V	753006	-1	DEL	A	1	InterGenic	---	NA	NA
16	33	V	786303	1	INS	T	1	InterGenic	---	NA	NA
16	33	V	1210873	1	INS	A	1	INTRON	---	WBGene00021735	+
16	33	V	1872219	1	INS	T	1	InterGenic	---	NA	NA
16	33	V	1997581	-1	DEL	A	1	INTRON	---	WBGene00000111	-
16	33	V	2594657	1	INS	T	1	INTRON	---	WBGene00018760	+
16	33	V	2987917	1	INS	T	1	InterGenic	---	NA	NA
16	33	V	3094502	1	INS	A	1	InterGenic	---	NA	NA
16	33	V	3153111	1	INS	A	1	InterGenic	---	NA	NA
16	33	V	4064716	-1	DEL	T	1	InterGenic	---	NA	NA
16	33	V	4200146	-1	DEL	A	1	INTRON	---	WBGene00019275	+
16	33	V	4421719	-1	DEL	A	1	INTRON	---	WBGene00004820	-
16	33	V	4806479	1	INS	A	1	InterGenic	---	NA	NA
16	33	V	4999408	-1	DEL	A	1	EXON	Frameshift	WBGene00015739	-
16	33	V	5353875	-1	DEL	T	1	InterGenic	---	NA	NA
16	33	V	5471531	-1	DEL	T	1	InterGenic	---	NA	NA
16	33	V	5564649	1	INS	A	1	INTRON	---	WBGene00015968	-
16	33	V	5628653	-1	DEL	A	1	INTRON	---	WBGene00000071	-
16	33	V	5691107	-1	DEL	A	1	INTRON	---	WBGene00017771	-
16	33	V	5694817	-1	DEL	A	1	InterGenic	---	NA	NA
16	33	V	5745639	1	INS	A	1	InterGenic	---	NA	NA
16	33	V	5822609	1	INS	T	1	InterGenic	---	NA	NA
16	33	V	6250691	1	INS	G	1	UTR	---	WBGene00019521	+
16	33	V	6646945	1	INS	A	1	InterGenic	---	NA	NA
16	33	V	6755323	-1	DEL	A	1	InterGenic	---	NA	NA
16	33	V	7547303	1	INS	A	1	INTRON	---	WBGene00001500	-
16	33	V	7932998	1	INS	A	1	INTRON	---	WBGene00003575	-
16	33	V	7965925	1	INS	T	1	InterGenic	---	NA	NA
16	33	V	8200915	-1	DEL	T	1	InterGenic	---	NA	NA
16	33	V	8435078	-1	DEL	A	1	INTRON	---	WBGene00018700	-
16	33	V	8797742	-1	DEL	A	1	InterGenic	---	NA	NA
16	33	V	9111107	1	INS	A	1	InterGenic	---	NA	NA
16	33	V	10749593	-1	DEL	A	1	UTR	---	WBGene00009237	-
16	33	V	10762843	1	INS	A	1	InterGenic	---	NA	NA
16	33	V	10764334	-1	DEL	T	1	InterGenic	---	NA	NA
16	33	V	11029656	1	INS	T	1	INTRON	---	WBGene00007554	-
16	33	V	12138609	-1	DEL	T	1	InterGenic	---	NA	NA
16	33	V	12206734	1	INS	T	1	InterGenic	---	NA	NA
16	33	V	12575163	1	INS	T	1	InterGenic	---	NA	NA
16	33	V	12649374	1	INS	T	1	InterGenic	---	NA	NA
16	33	V	12687937	1	INS	T	1	InterGenic	---	NA	NA
16	33	V	12904926	-1	DEL	A	1	INTRON	---	WBGene00011285	-
16	33	V	13448899	1	INS	A	1	InterGenic	---	NA	NA
16	33	V	13900503	1	INS	A	1	INTRON	---	WBGene00007361	+
16	33	V	14291275	-1	DEL	T	1	InterGenic	---	NA	NA
16	33	V	14403176	2	INS	TT	1	InterGenic	---	NA	NA
16	33	V	14804829	-1	DEL	A	1	UTR	---	WBGene00008183	-
16	33	V	15050237	-1	DEL	T	1	InterGenic	---	NA	NA
16	33	V	15331394	-1	DEL	A	1	INTRON	---	WBGene00005499	+
16	33	V	16497782	1	INS	A	1	InterGenic	---	NA	NA
16	33	V	16809943	-1	DEL	T	1	INTRON	---	WBGene00013606	+
16	33	V	17771727	-1	DEL	A	1	INTRON	---	WBGene00008126	-
16	33	V	17778807	-1	DEL	T	1	INTRON	---	WBGene00008129	+
16	33	V	18036463	-1	DEL	A	1	INTRON	---	WBGene00013343	+
16	33	V	18072126	1	INS	T	1	INTRON	---	WBGene00013347	-
16	33	V	18249827	-1	DEL	T	1	InterGenic	---	WBGene00011207	-
16	33	V	18257116	-2	DEL	TT	1	InterGenic	---	NA	NA
16	33	V	18341726	-1	DEL	A	1	InterGenic	---	NA	NA
16	33	V	18590977	-1	DEL	A	1	InterGenic	---	NA	NA
16	33	V	18593351	1	INS	A	1	INTRON	---	WBGene00013082	+
16	33	V	19086538	1	INS	A	1	InterGenic	---	NA	NA
16	33	V	19562827	-1	DEL	T	1	InterGenic	---	NA	NA
16	33	V	19601802	-1	DEL	T	1	INTRON	---	WBGene00007176	+
16	33	V	19686251	-1	DEL	A	1	INTRON	---	WBGene00003413	+
16	33	V	19806248	1	INS	T	1	InterGenic	---	NA	NA
16	33	V	20061597	-1	DEL	G	1	INTRON	---	WBGene00006652	-
16	33	V	20069870	-1	DEL	T	1	InterGenic	---	NA	NA
16	33	V	20255996	-1	DEL	T	1	INTRON	---	WBGene00007017	-
16	33	V	20341334	-1	DEL	A	1	InterGenic	---	NA	NA
16	33	V	20353345	-1	DEL	A	1	INTRON	---	WBGene00010506	+
16	33	V	20473484	1	INS	A	1	INTRON	---	WBGene00007124	-
16	33	V	20848745	2	INS	AA	1	INTRON	---	WBGene00009291	-
16	33	V	20867540	1	INS	A	1	INTRON	---	WBGene00009293	-
16	33	V	20915475	-1	DEL	T	1	InterGenic	---	NA	NA
16	33	X	620640	1	INS	T	1	INTRON	---	WBGene00006825	-
16	33	X	679074	1	INS	A	1	INTRON	---	WBGene00020575	-
16	33	X	860197	1	INS	A	1	INTRON	---	WBGene00018985	+
16	33	X	929365	1	INS	T	1	INTRON	---	WBGene00018075	+
16	33	X	1502337	1	INS	T	1	InterGenic	---	NA	NA
16	33	X	1795085	1	INS	A	1	INTRON	---	WBGene00017941	+
16	33	X	2104347	1	INS	G	1	EXON	Frameshift	NA	NA
16	33	X	2355404	-1	DEL	T	1	InterGenic	---	NA	NA
16	33	X	2503037	1	INS	T	1	INTRON	---	WBGene00019321	-
16	33	X	2978721	1	INS	T	1	INTRON	---	WBGene00021527	+
16	33	X	3485785	-1	DEL	A	1	InterGenic	---	NA	NA
16	33	X	3600302	-1	DEL	A	1	INTRON	---	WBGene00020847	-
16	33	X	3734190	-1	DEL	T	1	InterGenic	---	NA	NA
16	33	X	4015979	1	INS	A	1	INTRON	---	WBGene00019827	+
16	33	X	4351337	-1	DEL	A	1	INTRON	---	WBGene00017470	+
16	33	X	4697717	1	INS	T	1	INTRON	---	WBGene00002044	-
16	33	X	4790899	-1	DEL	A	1	InterGenic	---	NA	NA
16	33	X	5118379	-1	DEL	A	1	InterGenic	---	NA	NA
16	33	X	5606852	-1	DEL	T	1	INTRON	---	WBGene00017463	+
16	33	X	5782247	-1	DEL	A	1	InterGenic	---	NA	NA
16	33	X	5937130	-2	DEL	AA	1	INTRON	---	WBGene00044571	+
16	33	X	6225634	-1	DEL	A	1	InterGenic	---	NA	NA
16	33	X	6989062	-1	DEL	A	1	InterGenic	---	NA	NA
16	33	X	7052475	-1	DEL	G	1	INTRON	---	WBGene00006712	+
16	33	X	7265169	2	INS	GT	1	InterGenic	---	NA	NA
16	33	X	7325708	-1	DEL	A	1	InterGenic	---	NA	NA
16	33	X	7637813	-1	DEL	A	1	InterGenic	---	NA	NA
16	33	X	7646596	1	INS	A	1	InterGenic	---	NA	NA
16	33	X	7710010	-1	DEL	T	1	InterGenic	---	NA	NA
16	33	X	7965962	-1	DEL	T	1	InterGenic	---	NA	NA
16	33	X	8103819	-1	DEL	A	1	InterGenic	---	NA	NA
16	33	X	8563921	1	INS	T	1	InterGenic	---	NA	NA
16	33	X	8623505	1	INS	A	1	INTRON	---	WBGene00019287	-
16	33	X	8953387	-1	DEL	A	1	InterGenic	---	NA	NA
16	33	X	9296681	-1	DEL	A	1	InterGenic	---	NA	NA
16	33	X	9397381	1	INS	T	1	InterGenic	---	NA	NA
16	33	X	9645733	1	INS	T	1	InterGenic	---	NA	NA
16	33	X	9744387	-1	DEL	T	1	INTRON	---	WBGene00001863	+
16	33	X	9768501	1	INS	A	1	InterGenic	---	NA	NA
16	33	X	10169252	-1	DEL	A	1	INTRON	---	WBGene00007396	+
16	33	X	10249551	1	INS	T	1	INTRON	---	WBGene00007592	-
16	33	X	10981324	1	INS	T	1	InterGenic	---	NA	NA
16	33	X	11846968	-1	DEL	A	1	EXON	Frameshift	NA	NA
16	33	X	11900109	-1	DEL	A	1	InterGenic	---	NA	NA
16	33	X	12061798	1	INS	T	1	InterGenic	---	NA	NA
16	33	X	12158003	-1	DEL	A	1	INTRON	---	WBGene00010222	-
16	33	X	12719694	1	INS	A	1	INTRON	---	WBGene00004345	+
16	33	X	12763618	1	INS	A	1	INTRON	---	WBGene00009057	+
16	33	X	12840572	-1	DEL	A	1	InterGenic	---	NA	NA
16	33	X	13082604	1	INS	A	1	InterGenic	---	NA	NA
16	33	X	13413821	-1	DEL	T	1	INTRON	---	WBGene00007810	+
16	33	X	13532749	-3	DEL	TCT,TTC	1	InterGenic	---	NA	NA
16	33	X	13751010	-1	DEL	T	1	INTRON	---	WBGene00003661	+
16	33	X	13754790	-1	DEL	T	1	InterGenic	---	NA	NA
16	33	X	13834762	-1	DEL	A	1	INTRON	---	WBGene00008955	+
16	33	X	13920363	-1	DEL	T	1	InterGenic	---	NA	NA
16	33	X	13933348	-1	DEL	T	1	InterGenic	---	NA	NA
16	33	X	13973025	1	INS	T	1	InterGenic	---	NA	NA
16	33	X	14709454	-1	DEL	A	1	InterGenic	---	NA	NA
16	33	X	15022101	-1	DEL	T	1	InterGenic	---	NA	NA
16	33	X	15090291	1	INS	A	1	INTRON	---	WBGene00001468	+
16	33	X	15204433	-1	DEL	A	1	InterGenic	---	NA	NA
16	33	X	16034709	-1	DEL	T	1	UTR	---	WBGene00007174	+
16	33	X	16057163	-1	DEL	T	1	InterGenic	---	NA	NA
16	33	X	16364342	-1	DEL	A	1	InterGenic	---	NA	NA
16	33	X	16865786	-1	DEL	A	1	InterGenic	---	NA	NA
16	33	X	16899421	1	INS	T	1	InterGenic	---	NA	NA
16	33	X	16908653	-1	DEL	T	1	InterGenic	---	NA	NA
16	33	X	17007841	1	INS	C	1	INTRON	---	WBGene00019347	+
19	43	I	219913	1	INS	A	1	InterGenic	---	NA	NA
19	43	I	404201	-1	DEL	A	1	INTRON	---	WBGene00021733	+
19	43	I	836020	-1	DEL	A	1	InterGenic	---	NA	NA
19	43	I	1023602	-1	DEL	A	1	INTRON	---	WBGene00021327	-
19	43	I	1072932	1	INS	T	1	INTRON	---	WBGene00001745	+
19	43	I	1130307	1	INS	A	1	INTRON	---	WBGene00022837	+
19	43	I	1266119	1	INS	A	1	INTRON	---	WBGene00001707	-
19	43	I	1718271	1	INS	A	1	InterGenic	---	NA	NA
19	43	I	1769798	-1	DEL	A	1	INTRON	---	WBGene00022148	+
19	43	I	1949377	-1	DEL	T	1	INTRON	---	WBGene00255420	-
19	43	I	1992597	1	INS	T	1	INTRON	---	WBGene00021238	-
19	43	I	2017939	-1	DEL	A	1	InterGenic	---	NA	NA
19	43	I	2141332	-1	DEL	A	1	INTRON	---	WBGene00021355	+
19	43	I	2292606	-1	DEL	A	1	InterGenic	---	NA	NA
19	43	I	2379229	-1	DEL	T	1	INTRON	---	WBGene00021473	-
19	43	I	2488587	-1	DEL	T	1	INTRON	---	WBGene00001232	+
19	43	I	2613294	-1	DEL	T	1	UTR	---	WBGene00000832	+
19	43	I	2981936	-1	DEL	A	1	INTRON	---	WBGene00044894	-
19	43	I	3066799	-1	DEL	A	1	INTRON	---	WBGene00021840	+
19	43	I	3077640	1	INS	A	1	INTRON	---	WBGene00019697	-
19	43	I	3167442	1	INS	A	1	UTR	---	WBGene00021828	+
19	43	I	3230531	1	INS	A	1	INTRON	---	WBGene00021826	+
19	43	I	3239473	-1	DEL	T	1	INTRON	---	WBGene00003258	+
19	43	I	3400810	-1	DEL	A	1	INTRON	---	WBGene00021036	-
19	43	I	3763058	-1	DEL	T	1	InterGenic	---	NA	NA
19	43	I	3806251	1	INS	T	1	InterGenic	---	NA	NA
19	43	I	3855612	-1	DEL	T	1	INTRON	---	WBGene00020189	-
19	43	I	4270663	-1	DEL	A	1	UTR	---	WBGene00016601	+
19	43	I	4402674	2	INS	AA	1	INTRON	---	WBGene00020655	+
19	43	I	4615584	1	INS	T	1	INTRON	---	WBGene00016650	-
19	43	I	4701662	1	INS	C	1	EXON	Frameshift	NA	NA
19	43	I	5084518	1	INS	T	1	InterGenic	---	NA	NA
19	43	I	5085957	-1	DEL	T	1	InterGenic	---	NA	NA
19	43	I	5147452	-1	DEL	A	1	INTRON	---	WBGene00006797	+
19	43	I	5350472	1	INS	A	1	INTRON	---	WBGene00018866	-
19	43	I	5473073	-1	DEL	A	1	INTRON	---	WBGene00020263	-
19	43	I	5495681	-1	DEL	A	1	InterGenic	---	NA	NA
19	43	I	5606756	-1	DEL	A	1	INTRON	---	WBGene00044422	-
19	43	I	5960903	1	INS	A	1	InterGenic	---	NA	NA
19	43	I	6628333	1	INS	A	1	InterGenic	---	NA	NA
19	43	I	6670830	1	INS	T	1	InterGenic	---	NA	NA
19	43	I	6927022	-1	DEL	A	1	INTRON	---	WBGene00020399	+
19	43	I	7049289	1	INS	A	1	InterGenic	---	NA	NA
19	43	I	7221786	1	INS	T	1	InterGenic	---	NA	NA
19	43	I	7473385	2	INS	TA	1	INTRON	---	WBGene00012136	-
19	43	I	7633845	-1	DEL	T	1	UTR	---	WBGene00003071	+
19	43	I	8284702	-1	DEL	A	1	INTRON	---	WBGene00011344	-
19	43	I	8493873	-1	DEL	A	1	INTRON	---	WBGene00008386	+
19	43	I	8760124	-1	DEL	A	1	InterGenic	---	NA	NA
19	43	I	8783996	-1	DEL	A	1	INTRON	---	WBGene00008439	-
19	43	I	8916233	1	INS	A	1	INTRON	---	WBGene00011629	-
19	43	I	9000385	1	INS	A	1	UTR	---	WBGene00009480	-
19	43	I	9018403	-1	DEL	T	1	InterGenic	---	NA	NA
19	43	I	9071169	-1	DEL	T	1	INTRON	---	WBGene00011531	-
19	43	I	9075195	-1	DEL	T	1	InterGenic	---	NA	NA
19	43	I	9470409	2	INS	GA,AG	1	EXON	Frameshift	WBGene00004808	+
19	43	I	9764860	-1	DEL	A	1	INTRON	---	WBGene00009158	-
19	43	I	10099830	-1	DEL	A	1	INTRON	---	WBGene00007054	-
19	43	I	10482946	-1	DEL	A	1	INTRON	---	WBGene00009507	-
19	43	I	11044466	-1	DEL	A	1	INTRON	---	WBGene00013129	+
19	43	I	11111473	-4	DEL	GGGG	1	INTRON	---	WBGene00001980	-
19	43	I	11112349	1	INS	G	1	INTRON	---	WBGene00001980	-
19	43	I	11164865	-1	DEL	T	1	INTRON	---	WBGene00013131	-
19	43	I	11528886	-8	DEL	AAAATTCC,AAATTCCA,CCAAAATT	1	INTRON	---	WBGene00001131	-
19	43	I	11554115	-1	DEL	A	1	INTRON	---	WBGene00001131	-
19	43	I	11786391	-1	DEL	A	1	INTRON	---	WBGene00006876	-
19	43	I	12886602	-1	DEL	T	1	INTRON	---	WBGene00003905	+
19	43	I	12892478	-1	DEL	T	1	INTRON	---	WBGene00003905	+
19	43	I	13009108	-1	DEL	A	1	INTRON	---	WBGene00004063	+
19	43	I	13390494	-1	DEL	A	1	INTRON	---	WBGene00007215	+
19	43	I	13418039	-1	DEL	T	1	InterGenic	---	NA	NA
19	43	I	13438894	-1	DEL	T	1	INTRON	---	WBGene00005010	+
19	43	I	13501385	-1	DEL	A	1	InterGenic	---	NA	NA
19	43	I	13575158	1	INS	A	1	INTRON	---	WBGene00013596	+
19	43	I	14017331	-1	DEL	A	1	InterGenic	---	NA	NA
19	43	I	14072892	1	INS	A	1	InterGenic	---	NA	NA
19	43	I	14196059	1	INS	A	1	INTRON	---	WBGene00014101	-
19	43	I	14276052	1	INS	A	1	InterGenic	---	NA	NA
19	43	I	14394721	1	INS	T	1	INTRON	---	WBGene00001147	+
19	43	I	14419356	2	INS	TG,GT	1	INTRON	---	WBGene00013670	+
19	43	I	14635128	-1	DEL	T	1	INTRON	---	WBGene00013687	-
19	43	I	14670162	1	INS	A	1	INTRON	---	WBGene00001334	+
19	43	I	14864198	-1	DEL	A	1	InterGenic	---	NA	NA
19	43	I	14870671	-1	DEL	A	1	INTRON	---	WBGene00008695	+
19	43	II	125951	1	INS	T	1	InterGenic	---	NA	NA
19	43	II	147572	-1	DEL	A	1	INTRON	---	WBGene00020798	+
19	43	II	1068809	-1	DEL	A	1	InterGenic	---	NA	NA
19	43	II	1142401	2	INS	TC	1	INTRON	---	WBGene00004076	+
19	43	II	1168437	1	INS	A	1	INTRON	---	WBGene00020739	+
19	43	II	1416435	-2	DEL	AA	1	INTRON	---	WBGene00021783	+
19	43	II	1426445	-1	DEL	T	1	INTRON	---	WBGene00021789	-
19	43	II	1472653	1	INS	A	1	InterGenic	---	NA	NA
19	43	II	2195729	2	INS	TG,GT	1	InterGenic	---	NA	NA
19	43	II	2376985	-1	DEL	A	1	InterGenic	---	NA	NA
19	43	II	2442547	-1	DEL	T	1	InterGenic	---	NA	NA
19	43	II	2501744	1	INS	T	1	InterGenic	---	NA	NA
19	43	II	2546527	-1	DEL	T	1	INTRON	---	WBGene00019337	+
19	43	II	2853185	-1	DEL	A	1	InterGenic	---	NA	NA
19	43	II	2863037	-1	DEL	A	1	InterGenic	---	NA	NA
19	43	II	2884481	-1	DEL	T	1	INTRON	---	WBGene00022447	-
19	43	II	2992397	-1	DEL	A	1	INTRON	---	WBGene00019512	+
19	43	II	2997066	-1	DEL	A	1	UTR	---	WBGene00019511	+
19	43	II	3136183	-1	DEL	A	1	INTRON	---	WBGene00005566	-
19	43	II	3808235	-1	DEL	A	1	InterGenic	---	NA	NA
19	43	II	4056691	1	INS	C	1	INTRON	---	WBGene00021055	+
19	43	II	4150968	-1	DEL	T	1	InterGenic	---	NA	NA
19	43	II	4302973	1	INS	A	1	INTRON	---	WBGene00015296	+
19	43	II	4312276	-1	DEL	A	1	InterGenic	---	NA	NA
19	43	II	4465958	-1	DEL	T	1	INTRON	---	WBGene00021058	+
19	43	II	4519950	2	INS	AG,GA	1	INTRON	---	WBGene00001948	+
19	43	II	4557561	-1	DEL	T	1	InterGenic	---	NA	NA
19	43	II	4560743	1	INS	T	1	INTRON	---	WBGene00077490	+
19	43	II	4854733	-1	DEL	T	1	INTRON	---	WBGene00001027	+
19	43	II	4855141	1	INS	A	1	INTRON	---	WBGene00001027	+
19	43	II	5191195	-1	DEL	A	1	InterGenic	---	NA	NA
19	43	II	5306020	2	INS	AT	1	InterGenic	---	NA	NA
19	43	II	5446755	1	INS	A	1	EXON	Frameshift	NA	NA
19	43	II	6055987	-1	DEL	A	1	UTR	---	WBGene00020027	-
19	43	II	6235927	-1	DEL	A	1	INTRON	---	WBGene00020784	-
19	43	II	6531247	1	INS	A	1	INTRON	---	WBGene00016973	-
19	43	II	6590589	1	INS	T	1	INTRON	---	WBGene00016961	+
19	43	II	6639984	-1	DEL	T	1	INTRON	---	WBGene00020581	-
19	43	II	6707384	1	INS	A	1	InterGenic	---	NA	NA
19	43	II	6840043	-1	DEL	T	1	INTRON	---	WBGene00001194	+
19	43	II	7121827	-1	DEL	A	1	InterGenic	---	NA	NA
19	43	II	7633359	-1	DEL	T	1	INTRON	---	WBGene00020114	-
19	43	II	7780083	-1	DEL	A	1	INTRON	---	WBGene00015513	-
19	43	II	7805136	-1	DEL	A	1	InterGenic	---	NA	NA
19	43	II	7888469	-1	DEL	T	1	InterGenic	---	NA	NA
19	43	II	7989263	1	INS	T	1	INTRON	---	WBGene00008438	+
19	43	II	8251291	-1	DEL	A	1	INTRON	---	WBGene00009403	+
19	43	II	8266236	1	INS	T	1	INTRON	---	WBGene00010456	+
19	43	II	8434894	-1	DEL	T	1	INTRON	---	WBGene00008804	-
19	43	II	8496330	-1	DEL	T	1	INTRON	---	WBGene00011755	-
19	43	II	8581525	-1	DEL	T	1	InterGenic	---	NA	NA
19	43	II	8857240	-1	DEL	T	1	InterGenic	---	NA	NA
19	43	II	9898333	1	INS	T	1	INTRON	---	WBGene00006744	-
19	43	II	9957971	-1	DEL	T	1	INTRON	---	WBGene00001207	+
19	43	II	10001714	1	INS	A	1	InterGenic	---	NA	NA
19	43	II	10558839	1	INS	T	1	InterGenic	---	NA	NA
19	43	II	10769991	-1	DEL	T	1	INTRON	---	WBGene00003404	-
19	43	II	11115550	-1	DEL	A	1	INTRON	---	WBGene00003133	+
19	43	II	11278481	-8	DEL	AGTAGTCA,AAGTAGTC,AGTCAAGT	1	InterGenic	---	NA	NA
19	43	II	11382581	-1	DEL	A	1	InterGenic	---	NA	NA
19	43	II	11706727	2	INS	CT	1	INTRON	---	WBGene00012149	+
19	43	II	12263152	-1	DEL	A	1	INTRON	---	WBGene00013255	-
19	43	II	12359875	1	INS	A	1	INTRON	---	WBGene00013273	-
19	43	II	12811496	-1	DEL	A	1	INTRON	---	WBGene00012910	+
19	43	II	12885147	-1	DEL	A	1	InterGenic	---	NA	NA
19	43	II	13166669	-1	DEL	A	1	InterGenic	---	NA	NA
19	43	II	13339897	-1	DEL	T	1	UTR	---	WBGene00012992	+
19	43	II	13533604	1	INS	A	1	UTR	---	WBGene00013001	-
19	43	II	13708695	-1	DEL	T	1	INTRON	---	WBGene00002235	+
19	43	II	13730296	-1	DEL	A	1	INTRON	---	WBGene00013211	+
19	43	II	13745003	1	INS	A	1	INTRON	---	WBGene00003246	+
19	43	II	13783373	-1	DEL	T	1	INTRON	---	WBGene00194890	-
19	43	II	14030613	1	INS	A	1	InterGenic	---	NA	NA
19	43	II	14256921	-1	DEL	T	1	UTR	---	WBGene00235256	-
19	43	II	14270551	1	INS	A	1	InterGenic	---	NA	NA
19	43	II	14345443	-1	DEL	T	1	INTRON	---	WBGene00013218	-
19	43	II	14395775	-1	DEL	A	1	INTRON	---	WBGene00009180	+
19	43	II	14620593	-1	DEL	A	1	INTRON	---	WBGene00008964	+
19	43	II	14687556	-1	DEL	T	1	InterGenic	---	NA	NA
19	43	II	14702325	-1	DEL	T	1	InterGenic	---	NA	NA
19	43	II	14819793	6	INS	TAAGCC	1	INTRON	---	WBGene00003651	-
19	43	II	15011231	-1	DEL	T	1	INTRON	---	WBGene00013158	+
19	43	II	15070693	-1	DEL	T	1	INTRON	---	WBGene00013164	-
19	43	II	15110869	-1	DEL	A	1	INTRON	---	WBGene00013176	+
19	43	III	779966	-1	DEL	A	1	INTRON	---	WBGene00018364	-
19	43	III	1162325	1	INS	T	1	INTRON	---	WBGene00022103	+
19	43	III	1525987	1	INS	T	1	INTRON	---	WBGene00004905	-
19	43	III	1541882	-1	DEL	A	1	INTRON	---	WBGene00022053	+
19	43	III	1664739	1	INS	A	1	INTRON	---	WBGene00021254	-
19	43	III	2104638	-1	DEL	A	1	INTRON	---	WBGene00004088	+
19	43	III	2658425	-1	DEL	T	1	INTRON	---	WBGene00002915	+
19	43	III	2659306	-1	DEL	A	1	INTRON	---	WBGene00002915	+
19	43	III	2718919	-1	DEL	A	1	INTRON	---	WBGene00022176	-
19	43	III	2724476	1	INS	T	1	INTRON	---	WBGene00022176	-
19	43	III	2912503	-1	DEL	A	1	INTRON	---	WBGene00019994	+
19	43	III	3002398	-1	DEL	A	1	INTRON	---	WBGene00000898	-
19	43	III	3049603	-1	DEL	A	1	InterGenic	---	NA	NA
19	43	III	3420594	-1	DEL	A	1	INTRON	---	WBGene00010306	+
19	43	III	3543067	-1	DEL	A	1	InterGenic	---	NA	NA
19	43	III	3584351	2	INS	AA	1	InterGenic	---	NA	NA
19	43	III	3998559	1	INS	T	1	InterGenic	---	NA	NA
19	43	III	4042307	-1	DEL	T	1	InterGenic	---	NA	NA
19	43	III	4250282	-1	DEL	A	1	INTRON	---	WBGene00011604	-
19	43	III	4570660	1	INS	T	1	INTRON	---	WBGene00009440	+
19	43	III	4614012	-1	DEL	A	1	InterGenic	---	NA	NA
19	43	III	4661303	-1	DEL	A	1	INTRON	---	WBGene00011955	+
19	43	III	5082273	-1	DEL	A	1	INTRON	---	WBGene00006519	+
19	43	III	5103531	1	INS	T	1	INTRON	---	WBGene00018802	+
19	43	III	5228655	-1	DEL	T	1	INTRON	---	WBGene00000229	+
19	43	III	5316527	-1	DEL	T	1	INTRON	---	WBGene00004095	+
19	43	III	6092024	-1	DEL	T	1	INTRON	---	WBGene00015480	-
19	43	III	6444211	1	INS	T	1	InterGenic	---	NA	NA
19	43	III	6619233	-1	DEL	A	1	INTRON	---	WBGene00021502	+
19	43	III	6894304	-1	DEL	T	1	INTRON	---	WBGene00019380	+
19	43	III	6921402	-1	DEL	A	1	InterGenic	---	NA	NA
19	43	III	8226134	1	INS	T	1	UTR	---	WBGene00016238	+
19	43	III	8440172	-1	DEL	A	1	INTRON	---	WBGene00022865	-
19	43	III	8646742	-1	DEL	A	1	InterGenic	---	NA	NA
19	43	III	9309075	1	INS	T	1	InterGenic	---	NA	NA
19	43	III	9787596	2	INS	AA	1	INTRON	---	WBGene00011217	-
19	43	III	10305574	1	INS	T	1	INTRON	---	WBGene00011554	-
19	43	III	10305883	-1	DEL	T	1	INTRON	---	WBGene00011554	-
19	43	III	10486083	-1	DEL	T	1	InterGenic	---	NA	NA
19	43	III	10510516	1	INS	A	1	INTRON	---	WBGene00009654	+
19	43	III	10542591	1	INS	A	1	InterGenic	---	NA	NA
19	43	III	10650773	-1	DEL	T	1	InterGenic	---	NA	NA
19	43	III	10719599	-1	DEL	A	1	InterGenic	---	NA	NA
19	43	III	10755225	-1	DEL	T	1	INTRON	---	WBGene00001996	-
19	43	III	10791657	2	INS	TC,CT	1	InterGenic	---	NA	NA
19	43	III	11035139	-1	DEL	A	1	INTRON	---	WBGene00012970	+
19	43	III	11273744	1	INS	A	1	InterGenic	---	NA	NA
19	43	III	11281127	1	INS	T	1	INTRON	---	WBGene00012934	-
19	43	III	11618894	-1	DEL	A	1	INTRON	---	WBGene00013425	+
19	43	III	11663693	-1	DEL	T	1	INTRON	---	WBGene00000793	+
19	43	III	11665766	-1	DEL	A	1	INTRON	---	WBGene00000793	+
19	43	III	11672478	1	INS	A	1	INTRON	---	WBGene00000793	+
19	43	III	11709218	-1	DEL	T	1	InterGenic	---	NA	NA
19	43	III	11711843	1	INS	A	1	INTRON	---	WBGene00012756	-
19	43	III	11741776	-1	DEL	A	1	InterGenic	---	NA	NA
19	43	III	11995128	-1	DEL	T	1	INTRON	---	WBGene00006937	+
19	43	III	12029989	-1	DEL	T	1	INTRON	---	WBGene00013579	-
19	43	III	12234953	-1	DEL	A	1	INTRON	---	WBGene00001724	-
19	43	III	12367820	-1	DEL	A	1	INTRON	---	WBGene00001946	-
19	43	III	12572458	-1	DEL	T	1	INTRON	---	WBGene00013733	-
19	43	III	12786948	1	INS	A	1	INTRON	---	WBGene00013914	+
19	43	III	12897282	-1	DEL	A	1	InterGenic	---	NA	NA
19	43	III	13155231	-1	DEL	T	1	INTRON	---	WBGene00012714	+
19	43	III	13193241	-1	DEL	T	1	INTRON	---	WBGene00001630	+
19	43	III	13423377	1	INS	T	1	UTR	---	WBGene00009730	+
19	43	III	13445895	1	INS	T	1	INTRON	---	WBGene00000834	-
19	43	IV	144248	-1	DEL	A	1	INTRON	---	WBGene00000674	-
19	43	IV	214576	-1	DEL	A	1	INTRON	---	WBGene00021394	+
19	43	IV	437378	-1	DEL	T	1	INTRON	---	WBGene00002041	-
19	43	IV	440784	-1	DEL	A	1	InterGenic	---	NA	NA
19	43	IV	707762	-1	DEL	T	1	InterGenic	---	NA	NA
19	43	IV	969757	-1	DEL	A	1	INTRON	---	WBGene00004047	+
19	43	IV	999011	-1	DEL	T	1	InterGenic	---	NA	NA
19	43	IV	1013272	-1	DEL	A	1	INTRON	---	WBGene00021921	+
19	43	IV	1153657	1	INS	A	1	INTRON	---	WBGene00016797	-
19	43	IV	1266079	-1	DEL	T	1	InterGenic	---	NA	NA
19	43	IV	1335165	-1	DEL	A	1	INTRON	---	WBGene00018777	+
19	43	IV	1693109	-1	DEL	A	1	InterGenic	---	NA	NA
19	43	IV	1766701	-1	DEL	A	1	InterGenic	---	NA	NA
19	43	IV	1793928	-1	DEL	A	1	InterGenic	---	NA	NA
19	43	IV	1880052	1	INS	T	1	UTR	---	WBGene00001173	+
19	43	IV	1918303	1	INS	A	1	INTRON	---	WBGene00001253	+
19	43	IV	2120619	-1	DEL	T	1	InterGenic	---	NA	NA
19	43	IV	2263724	-1	DEL	T	1	InterGenic	---	NA	NA
19	43	IV	2292050	2	INS	AT,TA	1	INTRON	---	WBGene00002990	-
19	43	IV	2487308	-1	DEL	T	1	EXON	Frameshift	NA	NA
19	43	IV	2565764	1	INS	T	1	InterGenic	---	NA	NA
19	43	IV	2600066	-1	DEL	T	1	InterGenic	---	NA	NA
19	43	IV	2856970	1	INS	T	1	INTRON	---	WBGene00021881	-
19	43	IV	3002781	-1	DEL	T	1	INTRON	---	WBGene00219425	-
19	43	IV	3017843	1	INS	T	1	InterGenic	---	NA	NA
19	43	IV	3114785	1	INS	A	1	INTRON	---	WBGene00003153	-
19	43	IV	3192513	1	INS	A	1	InterGenic	---	NA	NA
19	43	IV	3236225	-1	DEL	T	1	INTRON	---	WBGene00022059	+
19	43	IV	3264413	-1	DEL	A	1	INTRON	---	WBGene00020832	-
19	43	IV	3381398	-1	DEL	T	1	INTRON	---	WBGene00015250	-
19	43	IV	3385148	-1	DEL	T	1	InterGenic	---	NA	NA
19	43	IV	3531916	-1	DEL	A	1	INTRON	---	WBGene00019778	+
19	43	IV	3707290	1	INS	T	1	InterGenic	---	NA	NA
19	43	IV	3744774	-1	DEL	C	1	INTRON	---	WBGene00021369	+
19	43	IV	3920329	-1	DEL	T	1	INTRON	---	WBGene00018972	+
19	43	IV	3939676	-1	DEL	T	1	INTRON	---	WBGene00021582	+
19	43	IV	4006722	1	INS	T	1	INTRON	---	WBGene00020929	-
19	43	IV	4299779	1	INS	A	1	InterGenic	---	NA	NA
19	43	IV	4335674	-1	DEL	A	1	InterGenic	---	NA	NA
19	43	IV	4654060	-1	DEL	T	1	INTRON	---	WBGene00004205	+
19	43	IV	5339461	1	INS	T	1	InterGenic	---	NA	NA
19	43	IV	5467214	-1	DEL	T	1	InterGenic	---	NA	NA
19	43	IV	5644428	-1	DEL	T	1	INTRON	---	WBGene00005086	-
19	43	IV	5651850	-1	DEL	A	1	INTRON	---	WBGene00004804	-
19	43	IV	5837147	-1	DEL	T	1	InterGenic	---	NA	NA
19	43	IV	6005004	1	INS	A	1	EXON	Frameshift	NA	NA
19	43	IV	6239714	-1	DEL	T	1	InterGenic	---	NA	NA
19	43	IV	6951556	-1	DEL	T	1	InterGenic	---	NA	NA
19	43	IV	7012127	-1	DEL	A	1	INTRON	---	WBGene00015553	+
19	43	IV	7048440	-1	DEL	A	1	InterGenic	---	NA	NA
19	43	IV	7490033	-1	DEL	A	1	InterGenic	---	NA	NA
19	43	IV	8034595	-1	DEL	A	1	InterGenic	---	NA	NA
19	43	IV	8063972	1	INS	A	1	INTRON	---	WBGene00004732	+
19	43	IV	8219040	1	INS	A	1	INTRON	---	WBGene00003839	-
19	43	IV	8341026	-1	DEL	T	1	INTRON	---	WBGene00017544	+
19	43	IV	8527237	1	INS	A	1	INTRON	---	WBGene00015650	+
19	43	IV	9039034	1	INS	A	1	InterGenic	---	NA	NA
19	43	IV	9664932	1	INS	A	1	INTRON	---	WBGene00003627	-
19	43	IV	9752685	-1	DEL	A	1	InterGenic	---	NA	NA
19	43	IV	9962667	-1	DEL	T	1	InterGenic	---	NA	NA
19	43	IV	9965051	-1	DEL	A	1	INTRON	---	WBGene00011762	+
19	43	IV	10088359	-1	DEL	A	1	UTR	---	WBGene00003576	+
19	43	IV	10925783	-1	DEL	A	1	INTRON	---	WBGene00004319	+
19	43	IV	11604603	-1	DEL	A	1	INTRON	---	WBGene00012497	-
19	43	IV	11626474	-1	DEL	T	1	InterGenic	---	NA	NA
19	43	IV	11900274	1	INS	T	1	INTRON	---	WBGene00003633	+
19	43	IV	12138574	-1	DEL	A	1	InterGenic	---	NA	NA
19	43	IV	12203910	-1	DEL	T	1	INTRON	---	WBGene00009435	+
19	43	IV	12273170	-1	DEL	A	1	INTRON	---	WBGene00016582	-
19	43	IV	12624175	-1	DEL	T	1	INTRON	---	WBGene00000186	-
19	43	IV	12708615	1	INS	A	1	INTRON	---	WBGene00007779	-
19	43	IV	12836876	-1	DEL	A	1	INTRON	---	WBGene00010828	+
19	43	IV	12957574	-1	DEL	T	1	InterGenic	---	NA	NA
19	43	IV	13011974	1	INS	T	1	INTRON	---	WBGene00003150	+
19	43	IV	13452042	1	INS	T	1	INTRON	---	WBGene00010713	-
19	43	IV	13520218	1	INS	A	1	INTRON	---	WBGene00003582	-
19	43	IV	13684483	1	INS	A	1	InterGenic	---	NA	NA
19	43	IV	13969712	1	INS	T	1	INTRON	---	WBGene00044989	-
19	43	IV	14116292	-1	DEL	A	1	InterGenic	---	NA	NA
19	43	IV	14132430	-1	DEL	A	1	INTRON	---	WBGene00010394	+
19	43	IV	14154359	-1	DEL	A	1	InterGenic	---	NA	NA
19	43	IV	14382980	1	INS	A	1	INTRON	---	WBGene00013457	-
19	43	IV	14459173	-1	DEL	T	1	INTRON	---	WBGene00010793	+
19	43	IV	14464182	-1	DEL	A	1	InterGenic	---	NA	NA
19	43	IV	14581702	1	INS	A	1	InterGenic	---	NA	NA
19	43	IV	14620799	2	INS	CA	1	INTRON	---	WBGene00007058	+
19	43	IV	14784352	-1	DEL	T	1	InterGenic	---	NA	NA
19	43	IV	14796358	1	INS	A	1	UTR	---	WBGene00000763	-
19	43	IV	14835651	1	INS	T	1	InterGenic	---	NA	NA
19	43	IV	14951048	-1	DEL	T	1	INTRON	---	WBGene00045146	+
19	43	IV	15093619	1	INS	A	1	INTRON	---	WBGene00012772	-
19	43	IV	15174194	-1	DEL	A	1	INTRON	---	WBGene00012744	-
19	43	IV	15258749	1	INS	A	1	InterGenic	---	NA	NA
19	43	IV	15317730	1	INS	A	1	InterGenic	---	NA	NA
19	43	IV	15371018	-1	DEL	A	1	InterGenic	---	NA	NA
19	43	IV	15408182	1	INS	A	1	InterGenic	---	NA	NA
19	43	IV	15432031	1	INS	A	1	InterGenic	---	NA	NA
19	43	IV	15454443	1	INS	T	1	InterGenic	---	NA	NA
19	43	IV	15564888	-1	DEL	A	1	InterGenic	---	NA	NA
19	43	IV	15701273	-1	DEL	A	1	INTRON	---	WBGene00013639	+
19	43	IV	15771623	-1	DEL	T	1	InterGenic	---	NA	NA
19	43	IV	15890531	1	INS	A	1	InterGenic	---	NA	NA
19	43	IV	15914571	-1	DEL	T	1	InterGenic	---	NA	NA
19	43	IV	15999317	-1	DEL	G	1	INTRON	---	WBGene00002175	-
19	43	IV	16094425	-1	DEL	T	1	InterGenic	---	NA	NA
19	43	IV	16176512	-1	DEL	A	1	InterGenic	---	NA	NA
19	43	IV	16178147	-1	DEL	T	1	InterGenic	---	NA	NA
19	43	IV	16216637	1	INS	A	1	InterGenic	---	NA	NA
19	43	IV	16431246	1	INS	T	1	InterGenic	---	NA	NA
19	43	IV	16570768	-1	DEL	T	1	---		NA	NA
19	43	IV	16636840	-1	DEL	A	1	InterGenic	---	NA	NA
19	43	IV	16836619	-1	DEL	T	1	InterGenic	---	NA	NA
19	43	IV	16942765	-1	DEL	A	1	INTRON	---	WBGene00013789	-
19	43	IV	17094270	-1	DEL	A	1	INTRON	---	WBGene00013806	+
19	43	IV	17432326	2	INS	TA	1	InterGenic	---	NA	NA
19	43	V	194514	-1	DEL	T	1	INTRON	---	WBGene00044689	+
19	43	V	247490	-1	DEL	A	1	INTRON	---	WBGene00006419	-
19	43	V	368209	1	INS	A	1	INTRON	---	WBGene00021450	+
19	43	V	447671	1	INS	A	1	EXON	Frameshift	WBGene00005258	-
19	43	V	539131	-1	DEL	T	1	InterGenic	---	NA	NA
19	43	V	551061	-1	DEL	T	1	InterGenic	---	NA	NA
19	43	V	674969	-1	DEL	T	1	UTR	---	WBGene00017962	-
19	43	V	677538	-1	DEL	T	1	UTR	---	WBGene00005912	+
19	43	V	845849	-1	DEL	A	1	InterGenic	---	NA	NA
19	43	V	901980	1	INS	T	1	INTRON	---	WBGene00001480	-
19	43	V	1163039	-1	DEL	A	1	INTRON	---	WBGene00020664	-
19	43	V	1213686	-1	DEL	A	1	INTRON	---	WBGene00021735	+
19	43	V	1310053	-1	DEL	A	1	InterGenic	---	NA	NA
19	43	V	2055016	1	INS	A	1	InterGenic	---	NA	NA
19	43	V	2269154	-1	DEL	A	1	InterGenic	---	NA	NA
19	43	V	2597307	1	INS	T	1	INTRON	---	WBGene00018761	-
19	43	V	2647476	-1	DEL	A	1	INTRON	---	WBGene00020962	-
19	43	V	2975771	-1	DEL	A	1	InterGenic	---	NA	NA
19	43	V	3474995	-1	DEL	T	1	INTRON	---	WBGene00044088	-
19	43	V	3616486	-1	DEL	A	1	InterGenic	---	NA	NA
19	43	V	3831764	-1	DEL	A	1	InterGenic	---	NA	NA
19	43	V	4559964	-1	DEL	A	1	InterGenic	---	NA	NA
19	43	V	4598499	-1	DEL	A	1	INTRON	---	WBGene00022014	+
19	43	V	4623366	-1	DEL	A	1	INTRON	---	WBGene00018812	+
19	43	V	4751153	1	INS	T	1	INTRON	---	WBGene00015984	+
19	43	V	4798970	-1	DEL	A	1	InterGenic	---	NA	NA
19	43	V	5091315	-1	DEL	T	1	InterGenic	---	NA	NA
19	43	V	5220232	-1	DEL	T	1	InterGenic	---	NA	NA
19	43	V	5312470	1	INS	T	1	InterGenic	---	NA	NA
19	43	V	5334053	1	INS	T	1	InterGenic	---	NA	NA
19	43	V	5396798	-2	DEL	CC	1	InterGenic	---	NA	NA
19	43	V	5924539	-1	DEL	T	1	InterGenic	---	NA	NA
19	43	V	6250143	-1	DEL	A	1	INTRON	---	WBGene00019521	+
19	43	V	6465309	-1	DEL	A	1	INTRON	---	WBGene00006815	+
19	43	V	6486239	1	INS	T	1	INTRON	---	WBGene00006815	+
19	43	V	6739479	1	INS	T	1	InterGenic	---	NA	NA
19	43	V	6785687	1	INS	A	1	INTRON	---	WBGene00004975	+
19	43	V	6827430	-1	DEL	A	1	EXON	Frameshift	WBGene00020525	-
19	43	V	7239318	-1	DEL	T	1	INTRON	---	WBGene00015466	+
19	43	V	7266160	-1	DEL	T	1	InterGenic	---	NA	NA
19	43	V	7313653	-1	DEL	A	1	InterGenic	---	NA	NA
19	43	V	7843161	-1	DEL	T	1	INTRON	---	WBGene00001697	+
19	43	V	8215066	1	INS	A	1	InterGenic	---	NA	NA
19	43	V	8723457	1	INS	A	1	InterGenic	---	NA	NA
19	43	V	9164060	1	INS	A	1	InterGenic	---	NA	NA
19	43	V	9697440	1	INS	T	1	INTRON	---	WBGene00001842	+
19	43	V	10624943	1	INS	A	1	InterGenic	---	NA	NA
19	43	V	11764657	-1	DEL	A	1	InterGenic	---	NA	NA
19	43	V	11849079	-1	DEL	A	1	INTRON	---	WBGene00001978	+
19	43	V	12014247	-1	DEL	A	1	InterGenic	---	NA	NA
19	43	V	12670761	1	INS	T	1	InterGenic	---	NA	NA
19	43	V	13567707	-1	DEL	T	1	INTRON	---	WBGene00008225	-
19	43	V	13639552	1	INS	T	1	InterGenic	---	NA	NA
19	43	V	13822199	-1	DEL	A	1	INTRON	---	WBGene00004767	+
19	43	V	14131621	-1	DEL	A	1	INTRON	---	WBGene00003916	-
19	43	V	14360049	-1	DEL	T	1	InterGenic	---	NA	NA
19	43	V	14423840	1	INS	A	1	UTR	---	WBGene00007617	-
19	43	V	14533203	-1	DEL	A	1	INTRON	---	WBGene00008265	+
19	43	V	14608198	-1	DEL	T	1	InterGenic	---	NA	NA
19	43	V	14706965	1	INS	A	1	INTRON	---	WBGene00008145	+
19	43	V	14788500	-1	DEL	T	1	INTRON	---	WBGene00008183	-
19	43	V	15237167	-1	DEL	A	1	InterGenic	---	NA	NA
19	43	V	15657321	-1	DEL	T	1	INTRON	---	WBGene00009978	-
19	43	V	15890836	-1	DEL	A	1	InterGenic	---	NA	NA
19	43	V	15996699	-1	DEL	A	1	INTRON	---	WBGene00007383	-
19	43	V	16173955	-1	DEL	A	1	EXON	Frameshift	WBGene00010589	-
19	43	V	16256543	-1	DEL	A	1	InterGenic	---	NA	NA
19	43	V	16821032	-1	DEL	A	1	INTRON	---	WBGene00011854	-
19	43	V	17217588	-1	DEL	T	1	INTRON	---	WBGene00219383	+
19	43	V	17413686	1	INS	A	1	INTRON	---	WBGene00012080	+
19	43	V	17845163	-1	DEL	A	1	InterGenic	---	NA	NA
19	43	V	18557373	-11	DEL	GCGTCGCGGCC,CGTCGCGGCCG,GTCGCGGCCGC	1	INTRON	---	WBGene00013078	+
19	43	V	18620192	-1	DEL	T	1	UTR	---	WBGene00013479	-
19	43	V	18819209	1	INS	T	1	INTRON	---	WBGene00195058	+
19	43	V	18911892	-1	DEL	A	1	InterGenic	---	NA	NA
19	43	V	18983629	1	INS	T	1	INTRON	---	WBGene00012697	+
19	43	V	19063119	-1	DEL	T	1	INTRON	---	WBGene00006696	+
19	43	V	19170545	-1	DEL	T	1	InterGenic	---	NA	NA
19	43	V	19197965	-1	DEL	A	1	INTRON	---	WBGene00012665	+
19	43	V	19332650	1	INS	A	1	InterGenic	---	NA	NA
19	43	V	19450542	1	INS	A	1	INTRON	---	WBGene00206418	+
19	43	V	19507969	-1	DEL	T	1	INTRON	---	WBGene00012814	+
19	43	V	19530583	-1	DEL	A	1	INTRON	---	WBGene00012813	-
19	43	V	19532464	-1	DEL	T	1	INTRON	---	WBGene00012813	-
19	43	V	19533475	-1	DEL	T	1	InterGenic	---	NA	NA
19	43	V	19618701	-1	DEL	A	1	INTRON	---	WBGene00012825	-
19	43	V	19651402	1	INS	T	1	INTRON	---	WBGene00012832	-
19	43	V	19686401	-1	DEL	A	1	INTRON	---	WBGene00003413	+
19	43	V	19774919	1	INS	A	1	InterGenic	---	NA	NA
19	43	V	19887526	-1	DEL	T	1	INTRON	---	WBGene00001629	-
19	43	V	19972779	-1	DEL	A	1	InterGenic	---	NA	NA
19	43	V	19978952	-1	DEL	T	1	InterGenic	---	NA	NA
19	43	V	20003977	-1	DEL	T	1	INTRON	---	WBGene00006786	-
19	43	V	20104481	-1	DEL	A	1	INTRON	---	WBGene00004754	+
19	43	V	20128771	-1	DEL	A	1	INTRON	---	WBGene00013748	-
19	43	V	20536473	-1	DEL	A	1	InterGenic	---	NA	NA
19	43	X	66723	-1	DEL	A	1	InterGenic	---	NA	NA
19	43	X	272077	-1	DEL	A	1	INTRON	---	WBGene00022433	-
19	43	X	296623	1	INS	T	1	InterGenic	---	NA	NA
19	43	X	392138	-1	DEL	T	1	INTRON	---	WBGene00044281	-
19	43	X	430543	1	INS	T	1	INTRON	---	WBGene00022861	-
19	43	X	476303	-1	DEL	A	1	InterGenic	---	NA	NA
19	43	X	780845	1	INS	A	1	INTRON	---	WBGene00020217	-
19	43	X	999298	-1	DEL	T	1	InterGenic	---	NA	NA
19	43	X	1026838	-1	DEL	T	1	InterGenic	---	NA	NA
19	43	X	1086506	-1	DEL	T	1	INTRON	---	WBGene00019365	-
19	43	X	1324040	-1	DEL	A	1	INTRON	---	WBGene00003965	+
19	43	X	1650886	-1	DEL	T	1	InterGenic	---	NA	NA
19	43	X	1700096	1	INS	A	1	INTRON	---	WBGene00016488	-
19	43	X	1745154	1	INS	T	1	InterGenic	---	NA	NA
19	43	X	1827526	-1	DEL	T	1	InterGenic	---	NA	NA
19	43	X	1977177	1	INS	T	1	InterGenic	---	NA	NA
19	43	X	2134863	-1	DEL	A	1	InterGenic	---	NA	NA
19	43	X	2171926	1	INS	T	1	INTRON	---	WBGene00018589	+
19	43	X	2175528	-1	DEL	A	1	INTRON	---	WBGene00018593	-
19	43	X	2280880	-1	DEL	T	1	InterGenic	---	NA	NA
19	43	X	2382302	-1	DEL	A	1	INTRON	---	WBGene00194641	+
19	43	X	2587056	1	INS	T	1	InterGenic	---	NA	NA
19	43	X	2639565	-1	DEL	A	1	INTRON	---	WBGene00018837	-
19	43	X	2703244	-1	DEL	C	1	INTRON	---	WBGene00020160	-
19	43	X	3166083	-1	DEL	A	1	INTRON	---	WBGene00015793	+
19	43	X	3193231	1	INS	T	1	InterGenic	---	NA	NA
19	43	X	3307152	1	INS	T	1	InterGenic	---	NA	NA
19	43	X	3524572	-1	DEL	T	1	InterGenic	---	NA	NA
19	43	X	3605750	-1	DEL	A	1	InterGenic	---	NA	NA
19	43	X	3866621	-1	DEL	T	1	InterGenic	---	NA	NA
19	43	X	3906803	-1	DEL	T	1	INTRON	---	WBGene00006321	+
19	43	X	4101475	-1	DEL	T	1	InterGenic	---	NA	NA
19	43	X	4422386	1	INS	A	1	InterGenic	---	NA	NA
19	43	X	4566604	-1	DEL	A	1	INTRON	---	WBGene00000136	+
19	43	X	5586980	2	INS	CA	1	INTRON	---	WBGene00003166	+
19	43	X	6719387	-1	DEL	A	1	InterGenic	---	NA	NA
19	43	X	6883592	-1	DEL	T	1	INTRON	---	WBGene00018280	-
19	43	X	7382262	1	INS	T	1	INTRON	---	WBGene00016984	+
19	43	X	7409719	-1	DEL	A	1	InterGenic	---	NA	NA
19	43	X	7524534	-1	DEL	A	1	InterGenic	---	NA	NA
19	43	X	8511192	1	INS	T	1	INTRON	---	WBGene00019148	+
19	43	X	8690494	-1	DEL	A	1	InterGenic	---	NA	NA
19	43	X	8703709	-1	DEL	A	1	InterGenic	---	NA	NA
19	43	X	8894315	1	INS	T	1	INTRON	---	WBGene00015740	+
19	43	X	9959260	-1	DEL	T	1	INTRON	---	WBGene00013919	+
19	43	X	10386774	1	INS	A	1	InterGenic	---	NA	NA
19	43	X	10606018	-1	DEL	A	1	UTR	---	WBGene00000018	-
19	43	X	11178248	-1	DEL	A	1	INTRON	---	WBGene00008735	-
19	43	X	11476584	-1	DEL	T	1	INTRON	---	WBGene00003003	+
19	43	X	12390595	-1	DEL	T	1	INTRON	---	WBGene00008956	-
19	43	X	12505956	-1	DEL	A	1	INTRON	---	WBGene00004739	-
19	43	X	12831197	-1	DEL	T	1	InterGenic	---	NA	NA
19	43	X	13753173	-1	DEL	T	1	InterGenic	---	NA	NA
19	43	X	13834762	-1	DEL	A	1	INTRON	---	WBGene00008955	+
19	43	X	13878750	-1	DEL	A	1	INTRON	---	WBGene00011905	-
19	43	X	13990952	-1	DEL	T	1	InterGenic	---	NA	NA
19	43	X	13997048	1	INS	T	1	INTRON	---	WBGene00007847	+
19	43	X	14645273	-1	DEL	T	1	INTRON	---	WBGene00010060	-
19	43	X	14721890	-1	DEL	T	1	INTRON	---	WBGene00009357	+
19	43	X	14790755	-1	DEL	G	1	EXON	Frameshift	NA	NA
19	43	X	14971470	-1	DEL	A	1	INTRON	---	WBGene00008974	+
19	43	X	15064552	1	INS	T	1	InterGenic	---	NA	NA
19	43	X	15595710	-1	DEL	T	1	InterGenic	---	NA	NA
19	43	X	15704706	-2	DEL	TC,CT	1	InterGenic	---	NA	NA
19	43	X	15941388	-1	DEL	A	1	InterGenic	---	NA	NA
19	43	X	15949144	-1	DEL	A	1	InterGenic	---	NA	NA
19	43	X	16000897	-1	DEL	G	1	EXON	Frameshift	NA	NA
19	43	X	16236628	1	INS	A	1	EXON	Frameshift	WBGene00009070	+
19	43	X	16239587	1	INS	T	1	EXON	Frameshift	NA	NA
19	43	X	16380725	-1	DEL	T	1	UTR	---	WBGene00002280	-
19	43	X	16553622	-1	DEL	A	1	INTRON	---	WBGene00019519	-
19	43	X	16578385	1	INS	A	1	InterGenic	---	NA	NA
19	43	X	16584302	1	INS	T	1	INTRON	---	WBGene00004776	+
19	43	X	16701730	-2	DEL	AA	1	InterGenic	---	NA	NA
19	43	X	17060321	-1	DEL	T	1	INTRON	---	WBGene00016269	-
19	43	X	17236778	-1	DEL	T	1	InterGenic	---	NA	NA
19	43	X	17329966	1	INS	A	1	InterGenic	---	NA	NA
19	43	X	17549517	1	INS	A	1	InterGenic	---	NA	NA
19	43	X	17655562	1	INS	T	1	InterGenic	---	NA	NA
21	39	I	333754	-1	DEL	T	1	INTRON	---	WBGene00000917	+
21	39	I	400340	-1	DEL	A	1	INTRON	---	WBGene00021733	+
21	39	I	452015	-1	DEL	A	1	INTRON	---	WBGene00006593	+
21	39	I	715365	1	INS	T	1	INTRON	---	WBGene00021209	-
21	39	I	779092	1	INS	T	1	InterGenic	---	NA	NA
21	39	I	784361	-1	DEL	T	1	InterGenic	---	NA	NA
21	39	I	829292	-6	DEL	AAGCCT	1	INTRON	---	WBGene00022518	+
21	39	I	998278	-1	DEL	T	1	INTRON	---	WBGene00016932	+
21	39	I	1024275	-1	DEL	T	1	INTRON	---	WBGene00021327	-
21	39	I	1043195	-1	DEL	T	1	INTRON	---	WBGene00021332	+
21	39	I	1053922	-1	DEL	A	1	UTR	---	WBGene00021334	-
21	39	I	1148560	-1	DEL	T	1	INTRON	---	WBGene00021689	-
21	39	I	1182834	-1	DEL	A	1	INTRON	---	WBGene00004880	+
21	39	I	1291564	-1	DEL	A	1	InterGenic	---	NA	NA
21	39	I	1310896	1	INS	T	1	INTRON	---	WBGene00003400	+
21	39	I	1355687	-1	DEL	A	1	INTRON	---	WBGene00022363	+
21	39	I	1366600	-1	DEL	T	1	INTRON	---	WBGene00022366	+
21	39	I	1378575	-1	DEL	T	1	INTRON	---	WBGene00022365	-
21	39	I	1491284	1	INS	A	1	InterGenic	---	NA	NA
21	39	I	1596426	1	INS	A	1	InterGenic	---	NA	NA
21	39	I	1625903	-1	DEL	T	1	INTRON	---	WBGene00000269	-
21	39	I	1682492	-1	DEL	T	1	INTRON	---	WBGene00022154	+
21	39	I	1821449	1	INS	A	1	INTRON	---	WBGene00044347	-
21	39	I	1953628	-1	DEL	A	1	INTRON	---	WBGene00021771	-
21	39	I	2074556	1	INS	A	1	INTRON	---	WBGene00021351	+
21	39	I	2114342	-1	DEL	A	1	INTRON	---	WBGene00021354	-
21	39	I	2178266	2	INS	GT	1	INTRON	---	WBGene00021009	+
21	39	I	2332701	1	INS	T	1	InterGenic	---	NA	NA
21	39	I	2407022	-1	DEL	A	1	INTRON	---	WBGene00021460	+
21	39	I	2433667	1	INS	A	1	InterGenic	---	NA	NA
21	39	I	2476696	1	INS	A	1	INTRON	---	WBGene00022281	-
21	39	I	2488066	1	INS	A	1	INTRON	---	WBGene00001232	+
21	39	I	2523687	-1	DEL	A	1	InterGenic	---	NA	NA
21	39	I	2920679	-1	DEL	A	1	INTRON	---	WBGene00004049	-
21	39	I	3065188	-1	DEL	A	1	INTRON	---	WBGene00021840	+
21	39	I	3166087	-1	DEL	A	1	INTRON	---	WBGene00021828	+
21	39	I	3439729	1	INS	A	1	INTRON	---	WBGene00021639	-
21	39	I	3466697	1	INS	A	1	INTRON	---	WBGene00021640	-
21	39	I	3502371	1	INS	A	1	InterGenic	---	NA	NA
21	39	I	3539617	-1	DEL	A	1	UTR	---	WBGene00004389	-
21	39	I	3568065	1	INS	A	1	INTRON	---	WBGene00003060	-
21	39	I	3574262	1	INS	T	1	INTRON	---	WBGene00003060	-
21	39	I	4090440	-1	DEL	T	1	UTR	---	WBGene00006820	+
21	39	I	4436453	-1	DEL	T	1	INTRON	---	WBGene00016562	-
21	39	I	4596779	-1	DEL	A	1	InterGenic	---	NA	NA
21	39	I	4757326	-1	DEL	A	1	INTRON	---	WBGene00015691	+
21	39	I	4786336	1	INS	A	1	InterGenic	---	NA	NA
21	39	I	4819369	1	INS	A	1	InterGenic	---	NA	NA
21	39	I	4857616	-1	DEL	A	1	INTRON	---	WBGene00015303	-
21	39	I	4967932	1	INS	T	1	InterGenic	---	NA	NA
21	39	I	5085957	-1	DEL	T	1	InterGenic	---	NA	NA
21	39	I	5292011	-1	DEL	T	1	InterGenic	---	NA	NA
21	39	I	5544739	1	INS	T	1	InterGenic	---	NA	NA
21	39	I	5783714	1	INS	T	1	INTRON	---	WBGene00004393	+
21	39	I	5904889	1	INS	A	1	InterGenic	---	NA	NA
21	39	I	6302888	-1	DEL	A	1	INTRON	---	WBGene00005273	+
21	39	I	6533464	-1	DEL	T	1	InterGenic	---	NA	NA
21	39	I	6701763	-1	DEL	T	1	InterGenic	---	NA	NA
21	39	I	6769686	-1	DEL	A	1	InterGenic	---	NA	NA
21	39	I	7156166	-1	DEL	T	1	INTRON	---	WBGene00010641	-
21	39	I	7222200	-1	DEL	T	1	INTRON	---	WBGene00007255	+
21	39	I	7334854	1	INS	T	1	InterGenic	---	NA	NA
21	39	I	7802265	1	INS	A	1	InterGenic	---	NA	NA
21	39	I	8384921	-1	DEL	T	1	INTRON	---	WBGene00011827	-
21	39	I	8574726	-1	DEL	T	1	INTRON	---	WBGene00011352	-
21	39	I	8667243	-1	DEL	A	1	INTRON	---	WBGene00010620	+
21	39	I	8759203	-1	DEL	T	1	UTR	---	WBGene00006574	-
21	39	I	9495095	-1	DEL	A	1	InterGenic	---	NA	NA
21	39	I	9563132	1	INS	T	1	InterGenic	---	NA	NA
21	39	I	9568820	-1	DEL	A	1	INTRON	---	WBGene00004372	-
21	39	I	9956774	1	INS	A	1	INTRON	---	WBGene00011988	-
21	39	I	10094900	-1	DEL	A	1	INTRON	---	WBGene00007054	-
21	39	I	10542697	-1	DEL	A	1	InterGenic	---	NA	NA
21	39	I	10585833	1	INS	T	1	InterGenic	---	NA	NA
21	39	I	10720762	-1	DEL	T	1	InterGenic	---	NA	NA
21	39	I	10775261	-1	DEL	T	1	INTRON	---	WBGene00000912	+
21	39	I	10836012	-1	DEL	A	1	InterGenic	---	NA	NA
21	39	I	10955983	1	INS	A	1	InterGenic	---	NA	NA
21	39	I	10973129	-1	DEL	A	1	INTRON	---	WBGene00013123	+
21	39	I	11098834	-1	DEL	T	1	INTRON	---	WBGene00001980	-
21	39	I	11225167	1	INS	A	1	INTRON	---	WBGene00043056	+
21	39	I	11226687	-1	DEL	A	1	INTRON	---	WBGene00043056	+
21	39	I	11266368	1	INS	A	1	INTRON	---	WBGene00009464	+
21	39	I	11270026	-1	DEL	T	1	INTRON	---	WBGene00009465	-
21	39	I	11400955	1	INS	A	1	UTR	---	WBGene00001215	-
21	39	I	11612367	-1	DEL	A	1	INTRON	---	WBGene00007637	+
21	39	I	11612596	-1	DEL	A	1	INTRON	---	WBGene00007637	+
21	39	I	11692468	-1	DEL	A	1	InterGenic	---	NA	NA
21	39	I	11838825	1	INS	T	1	INTRON	---	WBGene00012948	+
21	39	I	11951012	2	INS	AG	1	INTRON	---	WBGene00011060	+
21	39	I	12217981	1	INS	A	1	InterGenic	---	NA	NA
21	39	I	12481262	1	INS	C	1	InterGenic	---	NA	NA
21	39	I	12732498	-1	DEL	T	1	INTRON	---	WBGene00012192	-
21	39	I	12892478	-1	DEL	T	1	INTRON	---	WBGene00003905	+
21	39	I	12922739	-1	DEL	A	1	INTRON	---	WBGene00003989	+
21	39	I	13026957	-1	DEL	T	1	InterGenic	---	NA	NA
21	39	I	13232084	-2	DEL	CC	1	InterGenic	---	NA	NA
21	39	I	13460259	-1	DEL	T	1	INTRON	---	WBGene00013021	-
21	39	I	13479686	1	INS	T	1	INTRON	---	WBGene00013019	-
21	39	I	13489103	-1	DEL	A	1	InterGenic	---	NA	NA
21	39	I	13557458	-1	DEL	A	1	INTRON	---	WBGene00006936	-
21	39	I	13621486	1	INS	A	1	INTRON	---	WBGene00012386	-
21	39	I	13838724	-1	DEL	A	1	INTRON	---	WBGene00012236	-
21	39	I	14017014	1	INS	T	1	InterGenic	---	NA	NA
21	39	I	14177941	-1	DEL	A	1	INTRON	---	WBGene00004202	-
21	39	I	14572187	-1	DEL	T	1	INTRON	---	WBGene00013682	-
21	39	I	14737328	-1	DEL	T	1	InterGenic	---	NA	NA
21	39	I	14931094	1	INS	A	1	INTRON	---	WBGene00002189	+
21	39	II	26203	-1	DEL	A	1	INTRON	---	WBGene00017745	-
21	39	II	766167	-1	DEL	T	1	InterGenic	---	NA	NA
21	39	II	803243	1	INS	T	1	InterGenic	---	NA	NA
21	39	II	878539	-1	DEL	T	1	UTR	---	WBGene00000106	+
21	39	II	970094	1	INS	T	1	INTRON	---	WBGene00016299	+
21	39	II	1337954	-1	DEL	T	1	INTRON	---	WBGene00002176	+
21	39	II	1372106	1	INS	A	1	INTRON	---	WBGene00018819	-
21	39	II	1417071	-1	DEL	A	1	INTRON	---	WBGene00021783	+
21	39	II	1907138	1	INS	A	1	INTRON	---	WBGene00016717	+
21	39	II	1935142	-1	DEL	T	1	InterGenic	---	NA	NA
21	39	II	2152369	-1	DEL	T	1	InterGenic	---	NA	NA
21	39	II	2515944	-1	DEL	T	1	InterGenic	---	NA	NA
21	39	II	2550420	1	INS	G	1	INTRON	---	WBGene00019337	+
21	39	II	2576091	-2	DEL	CC	1	InterGenic	---	NA	NA
21	39	II	2728111	-1	DEL	T	1	InterGenic	---	NA	NA
21	39	II	2729156	1	INS	A	1	InterGenic	---	NA	NA
21	39	II	2850564	-2	DEL	TT	1	INTRON	---	WBGene00004210	-
21	39	II	2936387	1	INS	A	1	INTRON	---	WBGene00022715	-
21	39	II	3063974	-1	DEL	A	1	INTRON	---	WBGene00021294	-
21	39	II	3111037	1	INS	T	1	INTRON	---	WBGene00021296	-
21	39	II	3263564	1	INS	A	1	INTRON	---	WBGene00017180	+
21	39	II	3275286	-1	DEL	G	1	InterGenic	---	NA	NA
21	39	II	3278335	1	INS	T	1	InterGenic	---	NA	NA
21	39	II	3509632	-1	DEL	A	1	InterGenic	---	NA	NA
21	39	II	4443779	1	INS	T	1	INTRON	---	WBGene00006657	-
21	39	II	4602407	-1	DEL	T	1	INTRON	---	WBGene00018046	-
21	39	II	4854733	-1	DEL	T	1	INTRON	---	WBGene00001027	+
21	39	II	4988533	-1	DEL	T	1	UTR	---	WBGene00020867	+
21	39	II	5073249	-1	DEL	T	1	InterGenic	---	NA	NA
21	39	II	5701875	-1	DEL	T	1	InterGenic	---	NA	NA
21	39	II	5836771	-1	DEL	A	1	InterGenic	---	NA	NA
21	39	II	6568330	-1	DEL	T	1	InterGenic	---	NA	NA
21	39	II	7521364	-1	DEL	A	1	INTRON	---	WBGene00016185	-
21	39	II	9054348	-1	DEL	T	1	InterGenic	---	NA	NA
21	39	II	9079652	-1	DEL	T	1	InterGenic	---	NA	NA
21	39	II	9123121	-1	DEL	T	1	INTRON	---	WBGene00012005	+
21	39	II	9793600	1	INS	T	1	InterGenic	---	NA	NA
21	39	II	10445268	1	INS	T	1	InterGenic	---	NA	NA
21	39	II	10862977	-1	DEL	A	1	InterGenic	---	NA	NA
21	39	II	10875713	1	INS	A	1	INTRON	---	WBGene00003882	+
21	39	II	10981589	-1	DEL	T	1	INTRON	---	WBGene00004215	+
21	39	II	11165198	-1	DEL	T	1	InterGenic	---	NA	NA
21	39	II	11207211	-1	DEL	T	1	INTRON	---	WBGene00011522	+
21	39	II	11312380	2	INS	CT	1	InterGenic	---	NA	NA
21	39	II	11703530	1	INS	A	1	INTRON	---	WBGene00008140	+
21	39	II	12030105	-1	DEL	T	1	INTRON	---	WBGene00000892	-
21	39	II	12151768	1	INS	T	1	EXON	Frameshift	WBGene00013248	+
21	39	II	12331178	1	INS	A	1	InterGenic	---	NA	NA
21	39	II	12421949	1	INS	T	1	InterGenic	---	NA	NA
21	39	II	12457118	-1	DEL	T	1	InterGenic	---	NA	NA
21	39	II	12788357	1	INS	T	1	UTR	---	WBGene00012907	-
21	39	II	12870703	-1	DEL	T	1	INTRON	---	WBGene00001793	-
21	39	II	12907816	1	INS	A	1	InterGenic	---	NA	NA
21	39	II	12911523	-1	DEL	T	1	INTRON	---	WBGene00009400	-
21	39	II	12949748	1	INS	A	1	InterGenic	---	NA	NA
21	39	II	12977992	1	INS	T	1	UTR	---	WBGene00004232	+
21	39	II	13067399	1	INS	T	1	INTRON	---	WBGene00006999	+
21	39	II	13102634	1	INS	T	1	INTRON	---	WBGene00009245	-
21	39	II	13154809	1	INS	A	1	INTRON	---	WBGene00001998	-
21	39	II	13448913	-1	DEL	A	1	UTR	---	WBGene00004116	-
21	39	II	13517800	-1	DEL	A	1	InterGenic	---	NA	NA
21	39	II	13613842	1	INS	A	1	InterGenic	---	NA	NA
21	39	II	13756722	-1	DEL	A	1	InterGenic	---	NA	NA
21	39	II	13974220	-12	DEL	GGCTTTGGCTTT,GCTTTGGCTTTG	1	INTRON	---	WBGene00012723	-
21	39	II	14030613	-1	DEL	A	1	InterGenic	---	NA	NA
21	39	II	14105071	-1	DEL	T	1	INTRON	---	WBGene00001805	+
21	39	II	14566674	-1	DEL	A	1	InterGenic	---	NA	NA
21	39	II	14727123	-1	DEL	A	1	INTRON	---	WBGene00007480	-
21	39	II	14920974	-1	DEL	T	1	INTRON	---	WBGene00008443	+
21	39	II	14986087	-1	DEL	A	1	InterGenic	---	NA	NA
21	39	II	15244837	-1	DEL	T	1	UTR	---	WBGene00021595	+
21	39	III	5018	-1	DEL	T	1	INTRON	---	WBGene00019183	+
21	39	III	292620	-1	DEL	T	1	InterGenic	---	NA	NA
21	39	III	314425	-1	DEL	T	1	InterGenic	---	NA	NA
21	39	III	384492	-1	DEL	T	1	InterGenic	---	NA	NA
21	39	III	535746	-1	DEL	A	1	InterGenic	---	NA	NA
21	39	III	586946	-1	DEL	T	1	INTRON	---	WBGene00021905	-
21	39	III	602252	-1	DEL	T	1	InterGenic	---	NA	NA
21	39	III	720665	1	INS	A	1	InterGenic	---	NA	NA
21	39	III	1062628	-1	DEL	T	1	InterGenic	---	NA	NA
21	39	III	1111611	-1	DEL	T	1	INTRON	---	WBGene00019030	+
21	39	III	1249329	-1	DEL	A	1	InterGenic	---	NA	NA
21	39	III	1295521	-1	DEL	A	1	EXON	Frameshift	NA	NA
21	39	III	1373351	-1	DEL	T	1	InterGenic	---	NA	NA
21	39	III	1374770	1	INS	T	1	INTRON	---	WBGene00022352	+
21	39	III	1569160	-1	DEL	A	1	INTRON	---	WBGene00022052	+
21	39	III	1595446	-1	DEL	T	1	InterGenic	---	NA	NA
21	39	III	1618847	1	INS	A	1	INTRON	---	WBGene00021248	-
21	39	III	1638043	-1	DEL	A	1	InterGenic	---	NA	NA
21	39	III	1714208	6	INS	CCTAAA,CTAAAC	1	InterGenic	---	NA	NA
21	39	III	1840973	-1	DEL	T	1	INTRON	---	WBGene00021440	+
21	39	III	1991454	1	INS	A	1	InterGenic	---	NA	NA
21	39	III	2264299	1	INS	A	1	InterGenic	---	NA	NA
21	39	III	2281803	-1	DEL	T	1	INTRON	---	WBGene00021858	+
21	39	III	2346398	-1	DEL	T	1	INTRON	---	WBGene00004016	+
21	39	III	2384019	-1	DEL	A	1	INTRON	---	WBGene00019199	+
21	39	III	2441012	-1	DEL	A	1	INTRON	---	WBGene00017104	+
21	39	III	2477966	-1	DEL	T	1	INTRON	---	WBGene00004884	+
21	39	III	2739937	-1	DEL	T	1	InterGenic	---	NA	NA
21	39	III	2832939	-1	DEL	T	1	UTR	---	WBGene00022166	+
21	39	III	2961684	-1	DEL	T	1	InterGenic	---	NA	NA
21	39	III	3043815	1	INS	T	1	INTRON	---	WBGene00021919	-
21	39	III	3080206	-1	DEL	A	1	INTRON	---	WBGene00019168	+
21	39	III	3091021	1	INS	A	1	INTRON	---	WBGene00004787	+
21	39	III	3126057	-2	DEL	AA	1	INTRON	---	WBGene00021820	-
21	39	III	3159887	1	INS	T	1	InterGenic	---	NA	NA
21	39	III	3201821	-1	DEL	T	1	INTRON	---	WBGene00001494	-
21	39	III	3232647	-1	DEL	T	1	InterGenic	---	NA	NA
21	39	III	3522894	-1	DEL	A	1	INTRON	---	WBGene00010813	-
21	39	III	3546773	2	INS	AT,TA	1	InterGenic	---	NA	NA
21	39	III	3948020	1	INS	A	1	InterGenic	---	NA	NA
21	39	III	4155245	-1	DEL	T	1	InterGenic	---	NA	NA
21	39	III	4559607	-1	DEL	T	1	INTRON	---	WBGene00010908	+
21	39	III	5217903	1	INS	T	1	InterGenic	---	NA	NA
21	39	III	5266101	1	INS	A	1	INTRON	---	WBGene00001740	+
21	39	III	5294513	-1	DEL	A	1	INTRON	---	WBGene00020530	+
21	39	III	5480806	1	INS	A	1	INTRON	---	WBGene00019836	-
21	39	III	5521673	-1	DEL	T	1	InterGenic	---	NA	NA
21	39	III	5533774	-1	DEL	T	1	INTRON	---	WBGene00017028	+
21	39	III	5687004	-1	DEL	A	1	InterGenic	---	NA	NA
21	39	III	5999572	1	INS	T	1	INTRON	---	WBGene00020209	+
21	39	III	6002383	-1	DEL	T	1	INTRON	---	WBGene00020209	+
21	39	III	6162922	-1	DEL	A	1	INTRON	---	WBGene00003593	+
21	39	III	6281414	1	INS	T	1	INTRON	---	WBGene00001972	+
21	39	III	6444211	1	INS	T	1	InterGenic	---	NA	NA
21	39	III	6544952	-1	DEL	T	1	InterGenic	---	NA	NA
21	39	III	6593206	-1	DEL	A	1	UTR	---	WBGene00002889	-
21	39	III	6812793	-1	DEL	A	1	INTRON	---	WBGene00017904	+
21	39	III	6856839	-1	DEL	T	1	InterGenic	---	NA	NA
21	39	III	6897958	-1	DEL	T	1	InterGenic	---	NA	NA
21	39	III	6935373	-1	DEL	T	1	INTRON	---	WBGene00000276	+
21	39	III	7189820	1	INS	A	1	InterGenic	---	NA	NA
21	39	III	7672471	-1	DEL	A	1	InterGenic	---	NA	NA
21	39	III	7801479	-1	DEL	T	1	InterGenic	---	NA	NA
21	39	III	7832808	-1	DEL	A	1	InterGenic	---	NA	NA
21	39	III	7834859	1	INS	T	1	InterGenic	---	NA	NA
21	39	III	7898023	1	INS	T	1	InterGenic	---	NA	NA
21	39	III	8081147	-1	DEL	T	1	INTRON	---	WBGene00000143	+
21	39	III	8389760	1	INS	T	1	InterGenic	---	NA	NA
21	39	III	8586682	1	INS	T	1	INTRON	---	WBGene00001612	-
21	39	III	8771437	-1	DEL	T	1	INTRON	---	WBGene00019303	-
21	39	III	8814769	1	INS	C	1	InterGenic	---	NA	NA
21	39	III	8846063	1	INS	A	1	UTR	---	WBGene00018420	-
21	39	III	8987357	-1	DEL	A	1	InterGenic	---	NA	NA
21	39	III	9259026	-1	DEL	A	1	INTRON	---	WBGene00010795	+
21	39	III	9336159	-1	DEL	A	1	InterGenic	---	NA	NA
21	39	III	9901388	1	INS	A	1	INTRON	---	WBGene00009594	-
21	39	III	9972270	-1	DEL	T	1	INTRON	---	WBGene00011221	-
21	39	III	10248055	-1	DEL	T	1	INTRON	---	WBGene00001002	-
21	39	III	10590310	-1	DEL	A	1	INTRON	---	WBGene00012863	-
21	39	III	10773281	-1	DEL	A	1	INTRON	---	WBGene00001087	+
21	39	III	10827321	-1	DEL	A	1	InterGenic	---	NA	NA
21	39	III	11378786	1	INS	T	1	InterGenic	---	NA	NA
21	39	III	11690754	-1	DEL	T	1	INTRON	---	WBGene00000793	+
21	39	III	11693413	-1	DEL	A	1	INTRON	---	WBGene00000793	+
21	39	III	11711262	-1	DEL	A	1	INTRON	---	WBGene00012756	-
21	39	III	11726203	-1	DEL	T	1	INTRON	---	WBGene00012758	-
21	39	III	11796537	1	INS	A	1	INTRON	---	WBGene00006690	+
21	39	III	12136260	-1	DEL	T	1	InterGenic	---	NA	NA
21	39	III	12489957	-1	DEL	A	1	INTRON	---	WBGene00013044	-
21	39	III	12509749	-1	DEL	T	1	INTRON	---	WBGene00013730	+
21	39	III	12512151	-1	DEL	A	1	INTRON	---	WBGene00013730	+
21	39	III	12550022	-1	DEL	T	1	InterGenic	---	NA	NA
21	39	III	12552225	-1	DEL	A	1	InterGenic	---	NA	NA
21	39	III	12782040	-1	DEL	A	1	InterGenic	---	NA	NA
21	39	III	12807814	-1	DEL	A	1	InterGenic	---	NA	NA
21	39	III	12841753	1	INS	T	1	InterGenic	---	NA	NA
21	39	III	12915212	-1	DEL	A	1	UTR	---	WBGene00012554	-
21	39	III	13086707	-1	DEL	A	1	InterGenic	---	NA	NA
21	39	III	13090749	1	INS	A	1	UTR	---	WBGene00004164	-
21	39	III	13155011	-1	DEL	A	1	INTRON	---	WBGene00012714	+
21	39	III	13481311	1	INS	A	1	INTRON	---	WBGene00012099	-
21	39	III	13573863	1	INS	A	1	InterGenic	---	NA	NA
21	39	IV	78053	-1	DEL	T	1	InterGenic	---	NA	NA
21	39	IV	97021	-1	DEL	T	1	INTRON	---	WBGene00006599	+
21	39	IV	157697	1	INS	A	1	INTRON	---	WBGene00021400	-
21	39	IV	233899	1	INS	A	1	INTRON	---	WBGene00019822	-
21	39	IV	493970	-1	DEL	T	1	InterGenic	---	NA	NA
21	39	IV	494594	1	INS	T	1	InterGenic	---	NA	NA
21	39	IV	550103	1	INS	A	1	INTRON	---	WBGene00018924	+
21	39	IV	554275	-2	DEL	CC	1	InterGenic	---	NA	NA
21	39	IV	607207	1	INS	A	1	INTRON	---	WBGene00002140	+
21	39	IV	711266	-1	DEL	T	1	InterGenic	---	NA	NA
21	39	IV	769130	-1	DEL	A	1	InterGenic	---	NA	NA
21	39	IV	1120702	1	INS	A	1	InterGenic	---	NA	NA
21	39	IV	1175797	-1	DEL	T	1	INTRON	---	WBGene00016796	+
21	39	IV	1305308	-1	DEL	A	1	INTRON	---	WBGene00018776	-
21	39	IV	1396742	-1	DEL	T	1	INTRON	---	WBGene00022423	+
21	39	IV	1577936	1	INS	A	1	INTRON	---	WBGene00021516	+
21	39	IV	1600876	1	INS	A	1	INTRON	---	WBGene00000416	+
21	39	IV	1660033	-1	DEL	A	1	InterGenic	---	NA	NA
21	39	IV	1737773	1	INS	A	1	INTRON	---	WBGene00021507	-
21	39	IV	1786117	-1	DEL	A	1	InterGenic	---	NA	NA
21	39	IV	1869183	-1	DEL	T	1	INTRON	---	WBGene00001173	+
21	39	IV	1904238	-1	DEL	G	1	INTRON	---	WBGene00001186	+
21	39	IV	1978808	-1	DEL	T	1	InterGenic	---	NA	NA
21	39	IV	2189853	1	INS	T	1	INTRON	---	WBGene00022134	+
21	39	IV	2269961	-1	DEL	A	1	INTRON	---	WBGene00019787	-
21	39	IV	2423609	-1	DEL	A	1	InterGenic	---	NA	NA
21	39	IV	2535516	-1	DEL	T	1	InterGenic	---	NA	NA
21	39	IV	2664708	1	INS	A	1	InterGenic	---	NA	NA
21	39	IV	2871688	1	INS	A	1	InterGenic	---	NA	NA
21	39	IV	3007600	1	INS	T	1	INTRON	---	WBGene00219425	-
21	39	IV	3282253	-1	DEL	T	1	InterGenic	---	NA	NA
21	39	IV	3752255	-1	DEL	A	1	InterGenic	---	NA	NA
21	39	IV	3919615	-1	DEL	T	1	InterGenic	---	NA	NA
21	39	IV	4105749	1	INS	T	1	UTR	---	WBGene00006701	+
21	39	IV	4116510	1	INS	A	1	InterGenic	---	NA	NA
21	39	IV	4416398	-1	DEL	A	1	InterGenic	---	NA	NA
21	39	IV	4646971	-1	DEL	T	1	InterGenic	---	NA	NA
21	39	IV	4840101	-1	DEL	A	1	INTRON	---	WBGene00019166	-
21	39	IV	5215214	-1	DEL	A	1	InterGenic	---	NA	NA
21	39	IV	5252337	1	INS	T	1	InterGenic	---	NA	NA
21	39	IV	5270402	1	INS	T	1	INTRON	---	WBGene00018130	-
21	39	IV	5271626	1	INS	T	1	INTRON	---	WBGene00018130	-
21	39	IV	5410172	-1	DEL	A	1	INTRON	---	WBGene00235383	-
21	39	IV	6270594	1	INS	T	1	INTRON	---	WBGene00005742	-
21	39	IV	6735435	-1	DEL	T	1	InterGenic	---	NA	NA
21	39	IV	6771406	2	INS	AA	1	INTRON	---	WBGene00015938	+
21	39	IV	6811996	-1	DEL	A	1	InterGenic	---	NA	NA
21	39	IV	6952312	1	INS	T	1	InterGenic	---	NA	NA
21	39	IV	6956119	-1	DEL	T	1	InterGenic	---	NA	NA
21	39	IV	6972827	1	INS	T	1	InterGenic	---	NA	NA
21	39	IV	7196592	1	INS	T	1	InterGenic	---	NA	NA
21	39	IV	7572306	1	INS	A	1	INTRON	---	WBGene00017991	+
21	39	IV	8501001	-1	DEL	A	1	InterGenic	---	NA	NA
21	39	IV	8862607	-1	DEL	A	1	INTRON	---	WBGene00007492	-
21	39	IV	9243410	-1	DEL	A	1	INTRON	---	WBGene00004281	-
21	39	IV	9962667	-1	DEL	T	1	InterGenic	---	NA	NA
21	39	IV	10109600	-1	DEL	T	1	INTRON	---	WBGene00001204	-
21	39	IV	10150463	-1	DEL	A	1	INTRON	---	WBGene00006638	-
21	39	IV	10567512	-1	DEL	A	1	InterGenic	---	NA	NA
21	39	IV	10822459	1	INS	T	1	INTRON	---	WBGene00011259	+
21	39	IV	10830781	1	INS	T	1	INTRON	---	WBGene00011258	-
21	39	IV	11077669	-1	DEL	T	1	INTRON	---	WBGene00012385	-
21	39	IV	11498593	-1	DEL	A	1	InterGenic	---	NA	NA
21	39	IV	11726290	-1	DEL	A	1	INTRON	---	WBGene00010444	+
21	39	IV	12602387	-1	DEL	T	1	INTRON	---	WBGene00013224	-
21	39	IV	12698828	-1	DEL	T	1	INTRON	---	WBGene00011940	+
21	39	IV	12751611	-1	DEL	A	1	InterGenic	---	NA	NA
21	39	IV	12787946	-1	DEL	T	1	InterGenic	---	NA	NA
21	39	IV	13040156	-1	DEL	T	1	InterGenic	---	NA	NA
21	39	IV	13078186	1	INS	T	1	InterGenic	---	NA	NA
21	39	IV	13158608	1	INS	A	1	INTRON	---	WBGene00003421	+
21	39	IV	13252162	1	INS	A	1	INTRON	---	WBGene00010440	-
21	39	IV	13485931	-1	DEL	T	1	INTRON	---	WBGene00012868	-
21	39	IV	13675465	1	INS	A	1	INTRON	---	WBGene00011960	+
21	39	IV	13900914	1	INS	A	1	INTRON	---	WBGene00012536	-
21	39	IV	13956756	-1	DEL	A	1	INTRON	---	WBGene00045063	+
21	39	IV	13959950	-1	DEL	T	1	INTRON	---	WBGene00045063	+
21	39	IV	14035790	1	INS	A	1	InterGenic	---	NA	NA
21	39	IV	14050203	-1	DEL	T	1	InterGenic	---	NA	NA
21	39	IV	14128094	1	INS	A	1	InterGenic	---	NA	NA
21	39	IV	14170522	1	INS	T	1	InterGenic	---	NA	NA
21	39	IV	14372030	1	INS	C	1	InterGenic	---	NA	NA
21	39	IV	14668493	-1	DEL	A	1	INTRON	---	WBGene00013326	+
21	39	IV	14984513	-1	DEL	A	1	INTRON	---	WBGene00012763	+
21	39	IV	14999549	-1	DEL	G	1	InterGenic	---	NA	NA
21	39	IV	15032936	-1	DEL	T	1	INTRON	---	WBGene00012767	+
21	39	IV	15071337	1	INS	T	1	InterGenic	---	NA	NA
21	39	IV	15108496	-1	DEL	T	1	InterGenic	---	NA	NA
21	39	IV	15286636	-1	DEL	T	1	InterGenic	---	NA	NA
21	39	IV	15495477	-1	DEL	T	1	InterGenic	---	NA	NA
21	39	IV	15497284	-1	DEL	A	1	InterGenic	---	NA	NA
21	39	IV	15560864	-1	DEL	A	1	InterGenic	---	NA	NA
21	39	IV	15844719	1	INS	A	1	InterGenic	---	NA	NA
21	39	IV	15874003	-1	DEL	T	1	INTRON	---	WBGene00001549	+
21	39	IV	15932503	-1	DEL	A	1	INTRON	---	WBGene00005727	-
21	39	IV	16266953	-1	DEL	A	1	InterGenic	---	NA	NA
21	39	IV	16282942	1	INS	T	1	EXON	Frameshift	NA	NA
21	39	IV	16372438	-1	DEL	A	1	InterGenic	---	NA	NA
21	39	IV	16393034	-1	DEL	A	1	InterGenic	---	NA	NA
21	39	IV	16489945	-1	DEL	A	1	InterGenic	---	NA	NA
21	39	IV	16560138	-1	DEL	A	1	InterGenic	---	NA	NA
21	39	IV	16615763	-1	DEL	T	1	InterGenic	---	NA	NA
21	39	IV	16657213	1	INS	T	1	UTR	---	WBGene00013109	+
21	39	IV	16664002	-1	DEL	T	1	InterGenic	---	NA	NA
21	39	IV	16801511	-1	DEL	T	1	InterGenic	---	NA	NA
21	39	IV	16804084	-1	DEL	T	1	EXON	Frameshift	NA	NA
21	39	IV	16942765	-1	DEL	A	1	INTRON	---	WBGene00013789	-
21	39	IV	17096286	-1	DEL	A	1	UTR	---	WBGene00013804	-
21	39	V	33825	-1	DEL	T	1	INTRON	---	WBGene00001177	+
21	39	V	160060	-1	DEL	T	1	INTRON	---	WBGene00006648	+
21	39	V	184127	-1	DEL	T	1	INTRON	---	WBGene00000838	+
21	39	V	194514	-1	DEL	T	1	INTRON	---	WBGene00044689	+
21	39	V	245983	1	INS	T	1	InterGenic	---	NA	NA
21	39	V	377414	-1	DEL	T	1	INTRON	---	WBGene00021451	-
21	39	V	612724	-1	DEL	T	1	InterGenic	---	NA	NA
21	39	V	751822	1	INS	T	1	INTRON	---	WBGene00006288	-
21	39	V	829212	-1	DEL	A	1	InterGenic	---	NA	NA
21	39	V	907318	-1	DEL	T	1	INTRON	---	WBGene00019241	+
21	39	V	970264	-1	DEL	A	1	InterGenic	---	NA	NA
21	39	V	983766	1	INS	T	1	INTRON	---	WBGene00006770	+
21	39	V	1041396	-1	DEL	T	1	InterGenic	---	NA	NA
21	39	V	1148018	-1	DEL	T	1	InterGenic	---	NA	NA
21	39	V	1288580	-2	DEL	AT,TA	1	InterGenic	---	NA	NA
21	39	V	1290519	1	INS	A	1	INTRON	---	WBGene00001171	-
21	39	V	1360492	-1	DEL	T	1	INTRON	---	WBGene00004923	-
21	39	V	1364669	1	INS	A	1	InterGenic	---	NA	NA
21	39	V	1366088	-1	DEL	A	1	InterGenic	---	NA	NA
21	39	V	1452816	-1	DEL	A	1	INTRON	---	WBGene00005611	+
21	39	V	1579697	1	INS	A	1	INTRON	---	WBGene00000387	+
21	39	V	1633894	-1	DEL	T	1	INTRON	---	WBGene00021609	+
21	39	V	1742539	1	INS	A	1	InterGenic	---	NA	NA
21	39	V	1817156	-1	DEL	T	1	INTRON	---	WBGene00001632	-
21	39	V	1994758	-1	DEL	A	1	InterGenic	---	NA	NA
21	39	V	2007868	1	INS	A	1	InterGenic	---	NA	NA
21	39	V	2751476	-1	DEL	T	1	INTRON	---	WBGene00005917	-
21	39	V	2862138	1	INS	A	1	InterGenic	---	NA	NA
21	39	V	2892808	-1	DEL	A	1	InterGenic	---	NA	NA
21	39	V	2908537	-1	DEL	A	1	INTRON	---	WBGene00016283	-
21	39	V	2945699	-1	DEL	A	1	InterGenic	---	NA	NA
21	39	V	2963760	-1	DEL	T	1	INTRON	---	WBGene00005309	-
21	39	V	3203081	-1	DEL	A	1	InterGenic	---	NA	NA
21	39	V	3234076	-1	DEL	A	1	INTRON	---	WBGene00019527	-
21	39	V	3638919	1	INS	T	1	InterGenic	---	NA	NA
21	39	V	3724227	-1	DEL	T	1	InterGenic	---	NA	NA
21	39	V	4706242	1	INS	T	1	InterGenic	---	NA	NA
21	39	V	4718835	-1	DEL	A	1	INTRON	---	WBGene00004195	-
21	39	V	4828666	-1	DEL	T	1	INTRON	---	WBGene00016508	+
21	39	V	6057216	1	INS	A	1	InterGenic	---	NA	NA
21	39	V	6250143	-1	DEL	A	1	INTRON	---	WBGene00019521	+
21	39	V	6420183	1	INS	A	1	INTRON	---	WBGene00020272	NA
21	39	V	6929085	-1	DEL	A	1	InterGenic	---	NA	NA
21	39	V	7008840	-1	DEL	A	1	InterGenic	---	NA	NA
21	39	V	7123227	-1	DEL	T	1	InterGenic	---	NA	NA
21	39	V	7441656	-1	DEL	A	1	InterGenic	---	NA	NA
21	39	V	8081940	-1	DEL	A	1	InterGenic	---	NA	NA
21	39	V	8321760	1	INS	A	1	INTRON	---	WBGene00020945	+
21	39	V	8341546	1	INS	T	1	InterGenic	---	NA	NA
21	39	V	8562092	-1	DEL	T	1	INTRON	---	WBGene00000055	+
21	39	V	8638851	1	INS	A	1	INTRON	---	WBGene00017879	+
21	39	V	8683130	-1	DEL	T	1	INTRON	---	WBGene00000541	+
21	39	V	8951757	1	INS	T	1	INTRON	---	WBGene00001526	+
21	39	V	9033433	-6	DEL	CCCCCC	1	InterGenic	---	NA	NA
21	39	V	9129347	1	INS	T	1	INTRON	---	WBGene00017653	+
21	39	V	9241295	1	INS	T	1	INTRON	---	WBGene00017195	-
21	39	V	10728200	1	INS	A	1	INTRON	---	WBGene00012117	-
21	39	V	10835038	1	INS	A	1	INTRON	---	WBGene00007799	+
21	39	V	11574673	1	INS	T	1	INTRON	---	WBGene00003658	+
21	39	V	11623712	-1	DEL	A	1	EXON	Frameshift	NA	NA
21	39	V	11730870	-1	DEL	A	1	InterGenic	---	NA	NA
21	39	V	11758512	1	INS	T	1	INTRON	---	WBGene00011437	+
21	39	V	12208506	-1	DEL	A	1	InterGenic	---	NA	NA
21	39	V	12550873	-1	DEL	A	1	InterGenic	---	NA	NA
21	39	V	13735758	-1	DEL	A	1	INTRON	---	WBGene00009430	-
21	39	V	14934928	-1	DEL	A	1	InterGenic	---	NA	NA
21	39	V	15066012	1	INS	A	1	InterGenic	---	NA	NA
21	39	V	15481127	-1	DEL	A	1	INTRON	---	WBGene00007367	-
21	39	V	15602380	-1	DEL	A	1	InterGenic	---	NA	NA
21	39	V	15618169	-1	DEL	T	1	InterGenic	---	NA	NA
21	39	V	16056223	-1	DEL	A	1	INTRON	---	WBGene00008824	-
21	39	V	16095323	1	INS	A	1	INTRON	---	WBGene00009049	+
21	39	V	16129177	-1	DEL	A	1	InterGenic	---	NA	NA
21	39	V	16197572	1	INS	A	1	InterGenic	---	NA	NA
21	39	V	16444952	1	INS	T	1	INTRON	---	WBGene00005358	+
21	39	V	16749881	-1	DEL	T	1	INTRON	---	WBGene00012019	+
21	39	V	17221562	-1	DEL	A	1	INTRON	---	WBGene00219383	+
21	39	V	17364181	-1	DEL	T	1	InterGenic	---	NA	NA
21	39	V	17383979	1	INS	T	1	InterGenic	---	NA	NA
21	39	V	17460231	-1	DEL	A	1	InterGenic	---	NA	NA
21	39	V	17627182	-1	DEL	A	1	INTRON	---	WBGene00195165	+
21	39	V	17691011	-1	DEL	T	1	InterGenic	---	NA	NA
21	39	V	17715072	1	INS	A	1	InterGenic	---	NA	NA
21	39	V	17756155	-1	DEL	T	1	INTRON	---	WBGene00004003	+
21	39	V	17908801	-1	DEL	T	1	InterGenic	---	NA	NA
21	39	V	17909208	1	INS	T	1	InterGenic	---	NA	NA
21	39	V	18222845	-1	DEL	T	1	UTR	---	WBGene00008900	-
21	39	V	18383194	-1	DEL	A	1	InterGenic	---	NA	NA
21	39	V	18523868	1	INS	T	1	UTR	---	WBGene00013073	+
21	39	V	19091880	-1	DEL	T	1	INTRON	---	WBGene00012703	+
21	39	V	19552178	1	INS	T	1	INTRON	---	WBGene00007177	-
21	39	V	19599809	-2	DEL	CC	1	INTRON	---	WBGene00007176	+
21	39	V	19820544	-1	DEL	A	1	InterGenic	---	NA	NA
21	39	V	20003694	-1	DEL	A	1	INTRON	---	WBGene00006786	-
21	39	V	20108467	-1	DEL	T	1	INTRON	---	WBGene00003566	-
21	39	X	140802	1	INS	A	1	InterGenic	---	NA	NA
21	39	X	343412	2	INS	TT	1	InterGenic	---	NA	NA
21	39	X	391372	-1	DEL	T	1	UTR	---	WBGene00044281	-
21	39	X	455171	-1	DEL	T	1	INTRON	---	WBGene00004127	-
21	39	X	531452	-1	DEL	A	1	InterGenic	---	NA	NA
21	39	X	818444	1	INS	T	1	INTRON	---	WBGene00000899	-
21	39	X	993524	1	INS	T	1	InterGenic	---	NA	NA
21	39	X	996956	-1	DEL	T	1	InterGenic	---	NA	NA
21	39	X	1335961	2	INS	TT	1	INTRON	---	WBGene00017667	-
21	39	X	1476647	-1	DEL	T	1	InterGenic	---	NA	NA
21	39	X	1541722	1	INS	T	1	InterGenic	---	NA	NA
21	39	X	1631353	-1	DEL	A	1	INTRON	---	WBGene00022723	+
21	39	X	2471215	1	INS	A	1	UTR	---	WBGene00019866	-
21	39	X	2708989	-1	DEL	T	1	InterGenic	---	NA	NA
21	39	X	2896783	-1	DEL	A	1	INTRON	---	WBGene00044304	-
21	39	X	2918375	1	INS	A	1	InterGenic	---	NA	NA
21	39	X	2931779	1	INS	T	1	InterGenic	---	NA	NA
21	39	X	3171185	-1	DEL	T	1	InterGenic	---	NA	NA
21	39	X	3260238	-1	DEL	T	1	InterGenic	---	NA	NA
21	39	X	3450407	1	INS	A	1	INTRON	---	WBGene00022824	-
21	39	X	3721416	1	INS	T	1	InterGenic	---	NA	NA
21	39	X	3744445	1	INS	T	1	InterGenic	---	NA	NA
21	39	X	3880315	-1	DEL	A	1	InterGenic	---	NA	NA
21	39	X	4070432	-1	DEL	T	1	INTRON	---	WBGene00020294	-
21	39	X	4101667	1	INS	T	1	InterGenic	---	NA	NA
21	39	X	4524025	-1	DEL	C	1	InterGenic	---	NA	NA
21	39	X	4959256	1	INS	T	1	InterGenic	---	NA	NA
21	39	X	5090906	-1	DEL	T	1	INTRON	---	WBGene00006862	+
21	39	X	5123822	1	INS	T	1	InterGenic	---	NA	NA
21	39	X	5640525	-1	DEL	A	1	INTRON	---	WBGene00020673	-
21	39	X	5772262	1	INS	T	1	InterGenic	---	NA	NA
21	39	X	6003856	1	INS	A	1	InterGenic	---	NA	NA
21	39	X	6039743	-1	DEL	T	1	InterGenic	---	NA	NA
21	39	X	6400304	1	INS	T	1	InterGenic	---	NA	NA
21	39	X	6734782	1	INS	T	1	InterGenic	---	NA	NA
21	39	X	6838899	1	INS	A	1	INTRON	---	WBGene00001617	-
21	39	X	7617046	-1	DEL	T	1	InterGenic	---	NA	NA
21	39	X	7698171	-1	DEL	A	1	INTRON	---	WBGene00002242	-
21	39	X	7832729	1	INS	T	1	---		WBGene00006310	-
21	39	X	7968130	1	INS	A	1	InterGenic	---	NA	NA
21	39	X	8017124	-1	DEL	T	1	INTRON	---	WBGene00016407	+
21	39	X	8202437	1	INS	T	1	INTRON	---	WBGene00015926	-
21	39	X	8509481	1	INS	T	1	INTRON	---	WBGene00019148	+
[truncated: 8,863 more rows]

## Sheet: FINAL_SNP
Supplemental File 1. List and details of nuclear single-nucleotide polymorphisms (SNPs) detected in 19 obligately outcrossing C. elegans MA lines subjected to msh-2 knockdown via RNAi.
MA LINE	MA GENERATIONS	CHROMOSOME	POSITION	REFERENCE GENOME	ALTERNATIVE	SUBSTITUTION TYPE	ELEMENT TYPE	NONSYNONYMOUS/SYNONYMOUS	OLD CODON->NEW CODON	OLD AA->NEW AA	PROTEIN CODING GENE
30	42	I	2424	T	C	ts	InterGenic	NA	NA	NA	NA
3	44	I	22724	A	T	tv	INTRON	NA	NA	NA	WBGene00022278
35	43	I	106526	T	A	tv	INTRON	NA	NA	NA	WBGene00021681
38	43	I	120543	T	G	tv	EXON	S	CGT->CGG	R->R	WBGene00004962
68	39	I	142616	G	A	ts	EXON	R	GTT->ATT	V->I	WBGene00018771
21	39	I	165526	A	G	ts	INTRON	NA	NA	NA	WBGene00004225
38	43	I	370978	T	A	tv	INTRON	NA	NA	NA	WBGene00020088
30	42	I	382329	A	G	ts	InterGenic	NA	NA	NA	NA
28	36	I	386921	T	A	tv	INTRON	NA	NA	NA	WBGene00006385
35	43	I	412033	A	G	ts	INTRON	NA	NA	NA	WBGene00021733
50	44	I	418815	T	A	tv	InterGenic	NA	NA	NA	NA
3	44	I	446634	A	G	ts	INTRON	NA	NA	NA	WBGene00006593
21	39	I	451880	A	G	ts	INTRON	NA	NA	NA	WBGene00006593
74	43	I	499095	T	A	tv	INTRON	NA	NA	NA	WBGene00022035
35	43	I	534185	G	A	ts	InterGenic	NA	NA	NA	NA
66	45	I	564749	C	T	ts	EXON	R	GCT->GTT	A->V	WBGene00022040
68	39	I	566572	G	A	ts	InterGenic	NA	NA	NA	NA
66	45	I	567089	A	G	ts	InterGenic	NA	NA	NA	NA
50	44	I	606971	A	G	ts	INTRON	NA	NA	NA	WBGene00002040
16	33	I	613375	G	A	ts	EXON	NA	NA	NA	NA
50	44	I	652766	G	T	tv	INTRON	NA	NA	NA	WBGene00022026
35	43	I	658291	A	T	tv	INTRON	NA	NA	NA	WBGene00022025
1	38	I	673351	A	T	tv	INTRON	NA	NA	NA	WBGene00044461
66	45	I	689544	C	A	tv	INTRON	NA	NA	NA	WBGene00021207
6	33	I	691028	T	C	ts	EXON	R	TCC->CCC	S->P	WBGene00021207
6	33	I	712726	C	T	ts	INTRON	NA	NA	NA	WBGene00021209
4	44	I	726383	T	A	tv	INTRON	NA	NA	NA	WBGene00004028
16	33	I	762735	G	T	tv	InterGenic	NA	NA	NA	NA
50	44	I	765403	C	G	tv	INTRON	NA	NA	NA	WBGene00020283
34	43	I	770994	T	G	tv	EXON	R	TTT->GTT	F->V	WBGene00020281
3	44	I	771768	G	T	tv	INTRON	NA	NA	NA	WBGene00020281
68	39	I	773441	A	G	ts	EXON	R	ATG->GTG	M->V	WBGene00020281
6	33	I	784001	G	A	ts	InterGenic	NA	NA	NA	NA
35	43	I	784438	C	A	tv	InterGenic	NA	NA	NA	NA
38	43	I	792308	T	A	tv	InterGenic	NA	NA	NA	NA
51	45	I	795558	C	T	ts	InterGenic	NA	NA	NA	NA
50	44	I	801083	G	A	ts	InterGenic	NA	NA	NA	NA
68	39	I	903803	G	A	ts	INTRON	NA	NA	NA	WBGene00001678
50	44	I	912736	T	C	ts	EXON	R	ACA->GCA	T->A	WBGene00022391
66	45	I	925786	C	T	ts	INTRON	NA	NA	NA	WBGene00022391
68	39	I	942094	T	C	ts	InterGenic	NA	NA	NA	NA
35	43	I	979447	A	G	ts	InterGenic	NA	NA	NA	NA
51	45	I	1107343	G	T	tv	InterGenic	NA	NA	NA	NA
51	45	I	1110676	T	C	ts	INTRON	NA	NA	NA	WBGene00022838
4	44	I	1215638	A	G	ts	INTRON	NA	NA	NA	WBGene00195068
19	43	I	1252799	T	G	tv	INTRON	NA	NA	NA	WBGene00021685
16	33	I	1268383	G	A	ts	InterGenic	NA	NA	NA	NA
34	43	I	1291401	C	T	ts	InterGenic	NA	NA	NA	NA
35	43	I	1294606	T	A	tv	InterGenic	NA	NA	NA	NA
28	36	I	1315880	G	A	ts	INTRON	NA	NA	NA	WBGene00003400
28	36	I	1328869	T	G	tv	InterGenic	NA	NA	NA	NA
7	28	I	1340129	C	T	ts	InterGenic	NA	NA	NA	NA
3	44	I	1359480	T	A	tv	UTR	R	TTT->ATT	F->I	WBGene00022363
51	45	I	1379071	T	C	ts	INTRON	NA	NA	NA	WBGene00022365
66	45	I	1478701	C	A	tv	INTRON	NA	NA	NA	WBGene00018579
1	38	I	1495117	T	C	ts	INTRON	NA	NA	NA	WBGene00022361
28	36	I	1554193	A	G	ts	INTRON	NA	NA	NA	WBGene00022358
28	36	I	1571034	C	T	ts	INTRON	NA	NA	NA	WBGene00005077
51	45	I	1628671	G	T	tv	InterGenic	NA	NA	NA	NA
19	43	I	1631449	A	G	ts	INTRON	NA	NA	NA	WBGene00022268
1	38	I	1667635	A	T	tv	UTR	R	AAA->AAT	K->N	WBGene00022155
34	43	I	1677371	G	A	ts	InterGenic	NA	NA	NA	NA
68	39	I	1709584	C	T	ts	INTRON	NA	NA	NA	WBGene00022152
74	43	I	1719435	T	A	tv	InterGenic	NA	NA	NA	NA
4	44	I	1727674	G	T	tv	INTRON	NA	NA	NA	WBGene00006771
3	44	I	1743348	A	T	tv	INTRON	NA	NA	NA	WBGene00022159
34	43	I	1783356	G	A	ts	INTRON	NA	NA	NA	WBGene00022148
38	43	I	1795944	A	T	tv	INTRON	NA	NA	NA	WBGene00022146
3	44	I	1812482	C	T	ts	InterGenic	NA	NA	NA	NA
45	41	I	1813900	A	G	ts	InterGenic	NA	NA	NA	NA
6	33	I	1837260	A	G	ts	INTRON	NA	NA	NA	WBGene00001196
30	42	I	1872436	T	C	ts	InterGenic	NA	NA	NA	NA
66	45	I	1885691	A	T	tv	INTRON	NA	NA	NA	WBGene00022140
66	45	I	1932238	T	A	tv	UTR	R	AAT->AAA	N->K	WBGene00021766
28	36	I	1933530	A	T	tv	INTRON	NA	NA	NA	WBGene00021765
50	44	I	1944312	T	A	tv	INTRON	NA	NA	NA	WBGene00021765
6	33	I	1955488	A	T	tv	INTRON	NA	NA	NA	WBGene00021771
38	43	I	1957976	T	A	tv	INTRON	NA	NA	NA	WBGene00021771
3	44	I	1976410	T	C	ts	InterGenic	NA	NA	NA	NA
3	44	I	1979664	T	A	tv	INTRON	NA	NA	NA	WBGene00021763
45	41	I	1994752	T	A	tv	INTRON	NA	NA	NA	WBGene00021238
34	43	I	2041472	C	T	ts	EXON	R	CGA->CAA	R->Q	WBGene00021239
38	43	I	2076748	T	C	ts	UTR	R	CTT->CCT	L->P	WBGene00021351
1	38	I	2179153	C	T	ts	INTRON	NA	NA	NA	WBGene00021009
28	36	I	2246320	A	G	ts	EXON	R	AGC->GGC	S->G	WBGene00017399
4	44	I	2254365	C	A	tv	UTR	R	CAG->AAG	Q->K	WBGene00017398
35	43	I	2280875	T	C	ts	InterGenic	NA	NA	NA	NA
3	44	I	2287672	T	C	ts	EXON	S	ACA->ACG	T->T	WBGene00000408
3	44	I	2403065	T	G	tv	EXON	R	GTG->GGG	V->G	WBGene00021460
66	45	I	2419672	G	A	ts	EXON	R	CTC->TTC	L->F	WBGene00017734
28	36	I	2449563	C	A	tv	EXON	NA	NA	NA	NA
50	44	I	2461066	C	T	ts	INTRON	NA	NA	NA	WBGene00002141
28	36	I	2463638	C	T	ts	INTRON	NA	NA	NA	WBGene00002141
28	36	I	2479056	A	T	tv	INTRON	NA	NA	NA	WBGene00022281
34	43	I	2492802	A	C	tv	EXON	R	CAC->CCC	H->P	WBGene00021277
68	39	I	2498130	C	T	ts	InterGenic	NA	NA	NA	NA
1	38	I	2561008	G	A	ts	INTRON	NA	NA	NA	WBGene00016949
16	33	I	2569673	T	A	tv	INTRON	NA	NA	NA	WBGene00016948
6	33	I	2579263	T	C	ts	InterGenic	NA	NA	NA	NA
74	43	I	2595761	T	A	tv	InterGenic	NA	NA	NA	NA
4	44	I	2721705	G	T	tv	InterGenic	NA	NA	NA	NA
45	41	I	2738378	C	A	tv	INTRON	NA	NA	NA	WBGene00022129
50	44	I	2769148	G	T	tv	INTRON	NA	NA	NA	WBGene00004946
6	33	I	2781089	C	G	tv	EXON	R	CGC->CCC	R->P	WBGene00022133
6	33	I	2819789	A	G	ts	EXON	R	AGA->GGA	R->G	WBGene00044796
66	45	I	2849392	T	C	ts	INTRON	NA	NA	NA	WBGene00021125
3	44	I	2856394	C	T	ts	InterGenic	NA	NA	NA	NA
19	43	I	2882081	A	G	ts	EXON	R	GTA->GCA	V->A	WBGene00022118
6	33	I	2930438	G	A	ts	INTRON	NA	NA	NA	WBGene00003836
3	44	I	2938118	A	C	tv	INTRON	NA	NA	NA	WBGene00022121
74	43	I	2961034	T	A	tv	InterGenic	NA	NA	NA	NA
3	44	I	2998013	A	C	tv	INTRON	NA	NA	NA	WBGene00001046
38	43	I	3002006	A	T	tv	INTRON	NA	NA	NA	WBGene00021839
3	44	I	3005244	T	A	tv	INTRON	NA	NA	NA	WBGene00021838
1	38	I	3041308	T	C	ts	INTRON	NA	NA	NA	WBGene00003387
1	38	I	3073684	A	T	tv	INTRON	NA	NA	NA	WBGene00019697
6	33	I	3089368	T	C	ts	INTRON	NA	NA	NA	WBGene00019698
6	33	I	3125147	A	G	ts	EXON	NA	NA	NA	NA
66	45	I	3173344	A	C	tv	UTR	S	GGT->GGG	G->G	WBGene00021830
66	45	I	3173346	C	A	tv	UTR	R	GGT->TGT	G->C	WBGene00021830
1	38	I	3189177	T	A	tv	INTRON	NA	NA	NA	WBGene00021831
66	45	I	3191110	T	C	ts	INTRON	NA	NA	NA	WBGene00021831
50	44	I	3237832	A	T	tv	INTRON	NA	NA	NA	WBGene00003258
19	43	I	3238372	A	T	tv	INTRON	NA	NA	NA	WBGene00003258
45	41	I	3279034	T	C	ts	INTRON	NA	NA	NA	WBGene00004154
35	43	I	3302607	G	A	ts	EXON	R	GCG->GTG	A->V	WBGene00000036
28	36	I	3310394	A	C	tv	InterGenic	NA	NA	NA	NA
6	33	I	3361893	T	C	ts	InterGenic	NA	NA	NA	NA
21	39	I	3370577	C	T	ts	INTRON	NA	NA	NA	WBGene00021038
21	39	I	3370578	A	C	tv	INTRON	NA	NA	NA	WBGene00021038
3	44	I	3397066	T	G	tv	INTRON	NA	NA	NA	WBGene00021036
3	44	I	3510195	A	T	tv	INTRON	NA	NA	NA	WBGene00021644
50	44	I	3521916	T	C	ts	INTRON	NA	NA	NA	WBGene00021636
6	33	I	3590017	T	C	ts	INTRON	NA	NA	NA	WBGene00003060
30	42	I	3652264	C	T	ts	EXON	R	GCA->ACA	A->T	WBGene00000627
34	43	I	3698432	A	G	ts	EXON	R	CAT->CGT	H->R	WBGene00002042
3	44	I	3761834	G	A	ts	InterGenic	NA	NA	NA	NA
35	43	I	3773713	A	G	ts	INTRON	NA	NA	NA	WBGene00022815
3	44	I	3778538	T	A	tv	INTRON	NA	NA	NA	WBGene00004368
30	42	I	3800904	G	A	ts	INTRON	S	ACC->ACT	T->T	WBGene00006751
74	43	I	3824799	A	G	ts	InterGenic	NA	NA	NA	NA
3	44	I	3829954	T	G	tv	InterGenic	NA	NA	NA	NA
34	43	I	3850411	C	A	tv	EXON	R	GCG->GAG	A->E	WBGene00020186
66	45	I	3853256	A	G	ts	InterGenic	NA	NA	NA	NA
51	45	I	3902104	A	T	tv	INTRON	NA	NA	NA	WBGene00016841
68	39	I	3946299	G	T	tv	INTRON	NA	NA	NA	WBGene00003072
28	36	I	3975668	G	T	tv	EXON	Nonsense	TAC->TAA	Y->*	WBGene00017909
50	44	I	3984972	G	A	ts	EXON	R	GCC->ACC	A->T	WBGene00000197
51	45	I	4008578	G	A	ts	INTRON	NA	NA	NA	WBGene00006805
66	45	I	4014548	A	T	tv	INTRON	NA	NA	NA	WBGene00006805
4	44	I	4068729	C	T	ts	EXON	S	TCC->TCT	S->S	WBGene00006820
6	33	I	4068787	C	A	tv	EXON	R	CTA->ATA	L->I	WBGene00006820
6	33	I	4140277	A	G	ts	INTRON	NA	NA	NA	WBGene00017084
45	41	I	4147968	G	A	ts	INTRON	NA	NA	NA	WBGene00017090
30	42	I	4171745	A	G	ts	InterGenic	NA	NA	NA	NA
38	43	I	4198355	A	G	ts	INTRON	NA	NA	NA	WBGene00015974
38	43	I	4274927	G	A	ts	InterGenic	NA	NA	NA	NA
4	44	I	4317333	A	G	ts	InterGenic	NA	NA	NA	NA
19	43	I	4374491	A	G	ts	INTRON	NA	NA	NA	WBGene00022831
35	43	I	4395815	T	C	ts	EXON	R	CTG->CCG	L->P	WBGene00000962
38	43	I	4410684	G	A	ts	INTRON	NA	NA	NA	WBGene00015704
38	43	I	4455948	C	T	ts	EXON	R	AGC->AAC	S->N	WBGene00016566
1	38	I	4524456	G	T	tv	InterGenic	NA	NA	NA	NA
35	43	I	4565453	A	C	tv	INTRON	NA	NA	NA	WBGene00004113
50	44	I	4572847	G	A	ts	InterGenic	NA	NA	NA	NA
28	36	I	4632557	A	G	ts	INTRON	NA	NA	NA	WBGene00016650
34	43	I	4668802	A	G	ts	INTRON	NA	NA	NA	WBGene00006961
6	33	I	4759047	C	A	tv	EXON	S	TCC->TCA	S->S	WBGene00015691
38	43	I	4775701	T	A	tv	INTRON	NA	NA	NA	WBGene00019771
30	42	I	4872929	T	C	ts	InterGenic	NA	NA	NA	NA
45	41	I	4888918	G	A	ts	INTRON	NA	NA	NA	WBGene00017795
34	43	I	4911186	C	T	ts	INTRON	NA	NA	NA	WBGene00017671
74	43	I	4944240	A	G	ts	EXON	R	ACA->GCA	T->A	WBGene00017885
74	43	I	5032064	A	G	ts	INTRON	NA	NA	NA	WBGene00002979
28	36	I	5038209	C	T	ts	INTRON	NA	NA	NA	WBGene00002979
68	39	I	5061207	G	A	ts	EXON	R	CCT->TCT	P->S	WBGene00016735
28	36	I	5069454	T	A	tv	InterGenic	NA	NA	NA	NA
16	33	I	5156966	T	G	tv	EXON	S	CGT->CGG	R->R	WBGene00022454
66	45	I	5164952	C	G	tv	InterGenic	NA	NA	NA	NA
66	45	I	5185885	T	C	ts	INTRON	NA	NA	NA	WBGene00018909
1	38	I	5189685	T	A	tv	InterGenic	NA	NA	NA	NA
21	39	I	5192479	T	C	ts	INTRON	NA	NA	NA	WBGene00018908
6	33	I	5198749	T	C	ts	EXON	R	TTC->CTC	F->L	WBGene00016328
66	45	I	5201739	A	T	tv	INTRON	NA	NA	NA	WBGene00016329
21	39	I	5234173	A	T	tv	INTRON	NA	NA	NA	WBGene00016327
4	44	I	5239613	C	A	tv	EXON	R	AGA->ATA	R->I	WBGene00016330
51	45	I	5244809	A	G	ts	EXON	S	ACA->ACG	T->T	WBGene00015092
3	44	I	5290596	A	T	tv	INTRON	NA	NA	NA	WBGene00001333
7	28	I	5301193	G	T	tv	UTR	R	ACC->AAC	T->N	WBGene00002717
34	43	I	5311404	C	T	ts	INTRON	NA	NA	NA	WBGene00002717
4	44	I	5318353	G	T	tv	EXON	R	CAA->AAA	Q->K	WBGene00018599
74	43	I	5335736	A	T	tv	INTRON	NA	NA	NA	WBGene00018600
3	44	I	5351710	C	A	tv	EXON	R	CGA->CTA	R->L	WBGene00018866
34	43	I	5373013	A	G	ts	UTR	S	ATT->ATC	I->I	WBGene00004131
45	41	I	5417597	A	C	tv	INTRON	NA	NA	NA	WBGene00016278
16	33	I	5426588	C	T	ts	INTRON	NA	NA	NA	WBGene00017853
21	39	I	5442821	C	T	ts	INTRON	NA	NA	NA	WBGene00017858
6	33	I	5449375	T	A	tv	InterGenic	NA	NA	NA	NA
19	43	I	5494387	A	C	tv	InterGenic	NA	NA	NA	NA
3	44	I	5556898	A	C	tv	INTRON	NA	NA	NA	WBGene00019694
35	43	I	5558037	T	G	tv	INTRON	NA	NA	NA	WBGene00006594
45	41	I	5600739	G	A	ts	EXON	S	CTG->TTG	L->L	WBGene00006456
16	33	I	5604411	T	A	tv	InterGenic	NA	NA	NA	NA
3	44	I	5625594	G	A	ts	EXON	S	CTA->TTA	L->L	WBGene00018511
38	43	I	5677284	G	A	ts	INTRON	NA	NA	NA	WBGene00001039
66	45	I	5740212	G	A	ts	INTRON	R	GCA->ACA	A->T	WBGene00206363
28	36	I	5898265	A	G	ts	InterGenic	NA	NA	NA	NA
1	38	I	5908425	A	G	ts	EXON	R	AAC->GAC	N->D	WBGene00016418
68	39	I	5915245	T	A	tv	INTRON	NA	NA	NA	WBGene00016418
34	43	I	5924892	G	A	ts	INTRON	NA	NA	NA	WBGene00015028
6	33	I	5928238	G	A	ts	EXON	S	AAG->AAA	K->K	WBGene00015028
1	38	I	5993762	G	A	ts	INTRON	NA	NA	NA	WBGene00006823
4	44	I	6046224	T	C	ts	InterGenic	NA	NA	NA	NA
19	43	I	6228316	A	G	ts	InterGenic	NA	NA	NA	NA
35	43	I	6248100	G	T	tv	EXON	R	GAC->TAC	D->Y	WBGene00016751
16	33	I	6312647	A	G	ts	InterGenic	NA	NA	NA	NA
30	42	I	6365067	T	C	ts	UTR	S	AAT->AAC	N->N	WBGene00019394
34	43	I	6373013	G	A	ts	INTRON	NA	NA	NA	WBGene00001596
19	43	I	6409105	T	C	ts	UTR	R	ATT->GTT	I->V	WBGene00022593
68	39	I	6439753	T	C	ts	EXON	R	GTG->GCG	V->A	WBGene00004924
68	39	I	6462171	C	T	ts	EXON	Nonsense	CAG->TAG	Q->*	WBGene00019432
34	43	I	6511463	T	C	ts	UTR	R	ATG->GTG	M->V	WBGene00016947
4	44	I	6566071	T	A	tv	InterGenic	NA	NA	NA	NA
30	42	I	6566871	T	C	ts	EXON	S	AAT->AAC	N->N	WBGene00019002
19	43	I	6590013	T	C	ts	InterGenic	NA	NA	NA	NA
4	44	I	6603690	T	A	tv	INTRON	NA	NA	NA	WBGene00017066
35	43	I	6609582	T	G	tv	InterGenic	NA	NA	NA	NA
51	45	I	6616725	G	A	ts	INTRON	NA	NA	NA	WBGene00006645
28	36	I	6619431	T	G	tv	InterGenic	NA	NA	NA	NA
30	42	I	6679288	T	A	tv	InterGenic	NA	NA	NA	NA
35	43	I	6692360	C	T	ts	InterGenic	NA	NA	NA	NA
19	43	I	6696711	T	A	tv	InterGenic	NA	NA	NA	NA
3	44	I	6710144	T	C	ts	InterGenic	NA	NA	NA	NA
7	28	I	6721022	C	T	ts	EXON	S	CGG->CGA	R->R	WBGene00020933
68	39	I	6785054	A	C	tv	INTRON	NA	NA	NA	WBGene00016491
35	43	I	6814504	T	C	ts	InterGenic	NA	NA	NA	NA
28	36	I	6816699	A	G	ts	INTRON	NA	NA	NA	WBGene00019323
7	28	I	6833081	A	C	tv	INTRON	NA	NA	NA	WBGene00019323
7	28	I	6848972	G	A	ts	EXON	R	ATG->ATA	M->I	WBGene00019247
35	43	I	6851992	A	G	ts	EXON	R	TAT->TGT	Y->C	WBGene00019245
50	44	I	6887071	G	A	ts	INTRON	NA	NA	NA	WBGene00006423
30	42	I	6949051	T	C	ts	INTRON	NA	NA	NA	WBGene00020403
45	41	I	6957263	T	C	ts	INTRON	NA	NA	NA	WBGene00016260
38	43	I	6979077	T	C	ts	InterGenic	NA	NA	NA	NA
34	43	I	7014044	C	T	ts	EXON	S	GGG->GGA	G->G	WBGene00010369
51	45	I	7040142	T	C	ts	INTRON	NA	NA	NA	WBGene00004773
7	28	I	7051457	A	G	ts	EXON	NA	NA	NA	NA
3	44	I	7088861	G	T	tv	EXON	R	TCT->TAT	S->Y	WBGene00003815
3	44	I	7095908	T	C	ts	EXON	S	TGT->TGC	C->C	WBGene00009052
66	45	I	7369358	T	G	tv	INTRON	NA	NA	NA	WBGene00006306
66	45	I	7390230	T	C	ts	EXON	R	ATG->GTG	M->V	WBGene00004944
30	42	I	7410234	G	T	tv	InterGenic	NA	NA	NA	NA
4	44	I	7460897	G	T	tv	UTR	R	CAT->AAT	H->N	WBGene00013994
28	36	I	7518478	T	G	tv	InterGenic	NA	NA	NA	NA
51	45	I	7571502	A	G	ts	InterGenic	NA	NA	NA	NA
6	33	I	7606417	G	T	tv	EXON	R	TGG->TGT	W->C	WBGene00000084
19	43	I	7626736	G	T	tv	EXON	R	CAG->CAT	Q->H	WBGene00003071
21	39	I	7719889	A	G	ts	InterGenic	NA	NA	NA	NA
51	45	I	7801824	T	C	ts	InterGenic	NA	NA	NA	NA
4	44	I	7820420	G	A	ts	UTR	S	CAG->CAA	Q->Q	WBGene00086551
74	43	I	7837010	C	A	tv	InterGenic	NA	NA	NA	NA
38	43	I	7852572	G	A	ts	EXON	R	GTT->ATT	V->I	WBGene00006386
68	39	I	7860620	C	T	ts	InterGenic	NA	NA	NA	NA
1	38	I	7890273	G	T	tv	INTRON	NA	NA	NA	WBGene00010111
68	39	I	7969522	G	A	ts	INTRON	NA	NA	NA	WBGene00004318
35	43	I	8022324	T	C	ts	EXON	S	AAT->AAC	N->N	WBGene00008317
1	38	I	8036003	A	C	tv	EXON	R	AGT->CGT	S->R	WBGene00010563
3	44	I	8069371	T	C	ts	INTRON	NA	NA	NA	WBGene00000485
21	39	I	8077202	A	G	ts	INTRON	NA	NA	NA	WBGene00000485
35	43	I	8084491	G	T	tv	INTRON	NA	NA	NA	WBGene00004378
6	33	I	8090531	G	A	ts	EXON	R	GTG->ATG	V->M	WBGene00004378
6	33	I	8117661	A	G	ts	EXON	S	GCT->GCC	A->A	WBGene00002999
4	44	I	8123492	A	T	tv	InterGenic	NA	NA	NA	NA
6	33	I	8138972	T	A	tv	InterGenic	NA	NA	NA	NA
16	33	I	8161971	C	T	ts	INTRON	NA	NA	NA	WBGene00012115
50	44	I	8168340	C	A	tv	EXON	R	CAT->AAT	H->N	WBGene00012115
74	43	I	8240856	T	A	tv	InterGenic	NA	NA	NA	NA
38	43	I	8294402	G	C	tv	InterGenic	NA	NA	NA	NA
19	43	I	8303280	C	T	ts	INTRON	NA	NA	NA	WBGene00009920
30	42	I	8315712	A	C	tv	InterGenic	NA	NA	NA	NA
74	43	I	8322445	C	A	tv	INTRON	NA	NA	NA	WBGene00009922
21	39	I	8322996	T	C	ts	INTRON	NA	NA	NA	WBGene00009922
50	44	I	8325209	A	G	ts	EXON	R	AAT->GAT	N->D	WBGene00000467
50	44	I	8345194	A	C	tv	INTRON	NA	NA	NA	WBGene00007913
38	43	I	8358543	G	A	ts	UTR	Nonsense	CAG->TAG	Q->*	WBGene00004684
16	33	I	8396165	A	G	ts	INTRON	NA	NA	NA	WBGene00003596
68	39	I	8396480	G	A	ts	INTRON	NA	NA	NA	WBGene00003596
7	28	I	8436742	A	T	tv	INTRON	NA	NA	NA	WBGene00008648
66	45	I	8444477	T	C	ts	EXON	R	ACG->GCG	T->A	WBGene00008651
3	44	I	8509907	G	A	ts	INTRON	NA	NA	NA	WBGene00010496
30	42	I	8646135	C	A	tv	UTR	R	TCT->TAT	S->Y	WBGene00012150
19	43	I	8653933	G	A	ts	InterGenic	NA	NA	NA	NA
30	42	I	8740322	G	A	ts	EXON	R	AGC->AAC	S->N	WBGene00007975
74	43	I	8843649	T	C	ts	EXON	R	GAC->GGC	D->G	WBGene00009252
4	44	I	8878370	T	C	ts	EXON	S	GTT->GTC	V->V	WBGene00010134
21	39	I	8884800	T	C	ts	EXON	R	TCG->CCG	S->P	WBGene00010134
7	28	I	8895291	C	T	ts	InterGenic	NA	NA	NA	NA
34	43	I	8900812	A	C	tv	INTRON	NA	NA	NA	WBGene00006765
66	45	I	8904470	T	C	ts	EXON	S	CAA->CAG	Q->Q	WBGene00011631
74	43	I	8980391	G	T	tv	EXON	R	TCT->TAT	S->Y	WBGene00009342
28	36	I	9065940	G	T	tv	EXON	R	GAT->TAT	D->Y	WBGene00004298
19	43	I	9090237	A	T	tv	InterGenic	NA	NA	NA	NA
74	43	I	9099192	C	A	tv	EXON	Nonsense	TGC->TGA	C->*	WBGene00003182
50	44	I	9118844	T	G	tv	INTRON	NA	NA	NA	WBGene00014115
50	44	I	9159875	T	C	ts	InterGenic	NA	NA	NA	NA
21	39	I	9223027	C	T	ts	EXON	R	GGG->GAG	G->E	WBGene00008107
21	39	I	9257569	A	C	tv	INTRON	S	ACT->ACG	T->T	WBGene00009500
6	33	I	9263285	A	G	ts	InterGenic	NA	NA	NA	NA
35	43	I	9300543	C	A	tv	InterGenic	NA	NA	NA	NA
74	43	I	9394857	C	T	ts	EXON	S	GTG->GTA	V->V	WBGene00008876
4	44	I	9419552	G	A	ts	EXON	R	GAA->AAA	E->K	WBGene00007644
68	39	I	9445452	G	T	tv	INTRON	NA	NA	NA	WBGene00003172
74	43	I	9538549	C	T	ts	INTRON	NA	NA	NA	WBGene00007984
45	41	I	9567238	G	A	ts	EXON	S	TGC->TGT	C->C	WBGene00004372
34	43	I	9584735	G	A	ts	UTR	S	CAC->CAT	H->H	WBGene00010617
34	43	I	9616416	C	T	ts	InterGenic	NA	NA	NA	NA
21	39	I	9618890	G	T	tv	EXON	R	CAC->CAA	H->Q	WBGene00003036
7	28	I	9639153	A	G	ts	INTRON	NA	NA	NA	WBGene00011492
6	33	I	9652724	A	G	ts	EXON	S	CTA->CTG	L->L	WBGene00011497
35	43	I	9660433	C	T	ts	EXON	R	GCT->ACT	A->T	WBGene00003800
28	36	I	9697411	T	C	ts	InterGenic	NA	NA	NA	NA
51	45	I	9703565	G	T	tv	InterGenic	NA	NA	NA	NA
16	33	I	9735265	A	C	tv	InterGenic	NA	NA	NA	NA
4	44	I	9747331	G	A	ts	EXON	S	CTG->TTG	L->L	WBGene00010488
3	44	I	9813830	A	C	tv	EXON	R	CAT->CAG	H->Q	WBGene00009408
38	43	I	9831618	C	A	tv	InterGenic	NA	NA	NA	NA
19	43	I	9865588	A	T	tv	INTRON	NA	NA	NA	WBGene00010732
4	44	I	9867424	T	C	ts	INTRON	S	AAT->AAC	N->N	WBGene00010732
38	43	I	9870517	G	A	ts	INTRON	NA	NA	NA	WBGene00003639
19	43	I	9899872	A	C	tv	INTRON	NA	NA	NA	WBGene00003396
45	41	I	9922694	T	C	ts	InterGenic	NA	NA	NA	NA
45	41	I	9950802	A	G	ts	INTRON	NA	NA	NA	WBGene00005023
74	43	I	9954186	A	T	tv	INTRON	NA	NA	NA	WBGene00011985
50	44	I	9964733	G	A	ts	InterGenic	NA	NA	NA	NA
38	43	I	9996807	C	T	ts	INTRON	NA	NA	NA	WBGene00000476
30	42	I	10048801	T	A	tv	INTRON	NA	NA	NA	WBGene00008667
19	43	I	10060467	G	A	ts	INTRON	NA	NA	NA	WBGene00008666
51	45	I	10068315	G	A	ts	InterGenic	NA	NA	NA	NA
34	43	I	10089703	G	T	tv	INTRON	NA	NA	NA	WBGene00007054
30	42	I	10142617	C	T	ts	InterGenic	NA	NA	NA	NA
51	45	I	10191018	T	C	ts	InterGenic	NA	NA	NA	NA
30	42	I	10194951	G	T	tv	INTRON	NA	NA	NA	WBGene00000095
45	41	I	10260665	T	C	ts	INTRON	NA	NA	NA	WBGene00013860
50	44	I	10290099	T	C	ts	InterGenic	NA	NA	NA	NA
68	39	I	10327874	G	A	ts	InterGenic	NA	NA	NA	NA
28	36	I	10334832	A	G	ts	EXON	R	TCA->CCA	S->P	WBGene00013891
19	43	I	10367598	A	T	tv	INTRON	NA	NA	NA	WBGene00009743
66	45	I	10373551	C	T	ts	UTR	R	GTA->ATA	V->I	WBGene00003587
50	44	I	10378822	G	A	ts	INTRON	NA	NA	NA	WBGene00009744
50	44	I	10432977	A	G	ts	UTR	R	TCT->CCT	S->P	WBGene00003902
3	44	I	10460395	G	T	tv	InterGenic	NA	NA	NA	NA
38	43	I	10464146	C	A	tv	InterGenic	NA	NA	NA	NA
7	28	I	10474258	C	T	ts	EXON	R	AGT->AAT	S->N	WBGene00013725
35	43	I	10582536	C	T	ts	EXON	R	GTG->ATG	V->M	WBGene00011906
35	43	I	10588718	T	C	ts	UTR	S	ACT->ACC	T->T	WBGene00003083
3	44	I	10603199	T	G	tv	EXON	R	TTT->GTT	F->V	WBGene00011908
74	43	I	10675716	T	C	ts	INTRON	NA	NA	NA	WBGene00016390
16	33	I	10681559	C	T	ts	INTRON	NA	NA	NA	WBGene00016391
38	43	I	10741484	T	G	tv	EXON	R	ACA->CCA	T->P	WBGene00015019
28	36	I	10777722	G	T	tv	InterGenic	NA	NA	NA	NA
34	43	I	10787805	T	A	tv	INTRON	NA	NA	NA	WBGene00018852
34	43	I	10815819	A	T	tv	InterGenic	NA	NA	NA	NA
35	43	I	10857174	A	C	tv	INTRON	NA	NA	NA	WBGene00021383
7	28	I	10887891	C	A	tv	EXON	R	GCT->TCT	A->S	WBGene00003068
66	45	I	10932429	G	T	tv	INTRON	NA	NA	NA	WBGene00045433
1	38	I	10971680	A	G	ts	INTRON	NA	NA	NA	WBGene00013123
21	39	I	10982245	T	A	tv	INTRON	NA	NA	NA	WBGene00013124
51	45	I	10988353	T	A	tv	INTRON	NA	NA	NA	WBGene00013124
50	44	I	10995683	C	T	ts	INTRON	NA	NA	NA	WBGene00013124
21	39	I	10998585	T	A	tv	INTRON	NA	NA	NA	WBGene00013124
66	45	I	11002570	A	T	tv	INTRON	NA	NA	NA	WBGene00013124
66	45	I	11008092	C	A	tv	InterGenic	NA	NA	NA	NA
30	42	I	11016415	T	C	ts	EXON	S	CAT->CAC	H->H	WBGene00013125
66	45	I	11025453	T	C	ts	INTRON	NA	NA	NA	WBGene00013126
3	44	I	11098132	G	A	ts	INTRON	NA	NA	NA	WBGene00001980
74	43	I	11116321	G	T	tv	INTRON	NA	NA	NA	WBGene00001980
3	44	I	11126317	A	G	ts	INTRON	NA	NA	NA	WBGene00001980
6	33	I	11132384	C	A	tv	INTRON	NA	NA	NA	WBGene00001980
38	43	I	11158511	G	A	ts	EXON	R	CAT->TAT	H->Y	WBGene00013933
45	41	I	11158974	A	C	tv	InterGenic	NA	NA	NA	NA
34	43	I	11183837	C	A	tv	INTRON	R	CTG->ATG	L->M	WBGene00005517
28	36	I	11259360	A	G	ts	InterGenic	NA	NA	NA	NA
6	33	I	11278023	A	T	tv	INTRON	NA	NA	NA	WBGene00009461
50	44	I	11291603	A	C	tv	INTRON	NA	NA	NA	WBGene00005710
16	33	I	11294777	T	G	tv	EXON	R	CAG->CCG	Q->P	WBGene00013180
51	45	I	11301260	A	G	ts	EXON	S	CAA->CAG	Q->Q	WBGene00013182
35	43	I	11325367	G	C	tv	INTRON	NA	NA	NA	WBGene00000410
4	44	I	11364882	G	T	tv	INTRON	NA	NA	NA	WBGene00010161
51	45	I	11490753	A	G	ts	InterGenic	NA	NA	NA	NA
74	43	I	11501490	G	A	ts	InterGenic	NA	NA	NA	NA
35	43	I	11511465	T	G	tv	EXON	R	CTG->CGG	L->R	WBGene00009312
35	43	I	11516397	T	C	ts	INTRON	NA	NA	NA	WBGene00009316
45	41	I	11535956	T	A	tv	INTRON	NA	NA	NA	WBGene00001131
1	38	I	11569567	C	T	ts	EXON	R	CGT->TGT	R->C	WBGene00008854
16	33	I	11662384	A	C	tv	InterGenic	NA	NA	NA	NA
21	39	I	11676218	C	T	ts	EXON	R	ACA->ATA	T->I	WBGene00002232
35	43	I	11748989	G	A	ts	INTRON	NA	NA	NA	WBGene00006876
3	44	I	11759723	A	C	tv	INTRON	NA	NA	NA	WBGene00006876
68	39	I	11795882	T	C	ts	InterGenic	NA	NA	NA	NA
74	43	I	11828481	T	C	ts	INTRON	NA	NA	NA	WBGene00011390
4	44	I	11855211	A	G	ts	INTRON	NA	NA	NA	WBGene00000415
6	33	I	11873953	A	T	tv	InterGenic	NA	NA	NA	NA
74	43	I	11929708	A	G	ts	InterGenic	NA	NA	NA	NA
7	28	I	12024866	A	C	tv	INTRON	NA	NA	NA	WBGene00013138
6	33	I	12031940	C	T	ts	InterGenic	NA	NA	NA	NA
66	45	I	12050824	T	A	tv	INTRON	NA	NA	NA	WBGene00002240
3	44	I	12076294	A	T	tv	INTRON	NA	NA	NA	WBGene00000544
4	44	I	12084008	T	C	ts	INTRON	NA	NA	NA	WBGene00000544
66	45	I	12121939	T	G	tv	EXON	R	ACT->CCT	T->P	WBGene00010820
21	39	I	12124337	T	A	tv	INTRON	NA	NA	NA	WBGene00005858
66	45	I	12178518	A	G	ts	InterGenic	NA	NA	NA	NA
68	39	I	12182723	T	A	tv	INTRON	NA	NA	NA	WBGene00011029
66	45	I	12207572	G	A	ts	INTRON	NA	NA	NA	WBGene00007602
74	43	I	12208313	T	C	ts	INTRON	NA	NA	NA	WBGene00007602
38	43	I	12223563	A	T	tv	EXON	NA	NA	NA	NA
21	39	I	12228400	G	A	ts	InterGenic	NA	NA	NA	NA
35	43	I	12231630	T	G	tv	EXON	Nonsense	TAT->TAG	Y->*	WBGene00008784
28	36	I	12272455	G	T	tv	InterGenic	NA	NA	NA	NA
21	39	I	12319687	T	C	ts	EXON	R	TAC->CAC	Y->H	WBGene00008162
19	43	I	12335244	T	A	tv	INTRON	NA	NA	NA	WBGene00008157
51	45	I	12397630	A	G	ts	INTRON	NA	NA	NA	WBGene00011785
28	36	I	12472722	G	A	ts	INTRON	NA	NA	NA	WBGene00012102
30	42	I	12484526	A	G	ts	INTRON	NA	NA	NA	WBGene00012104
38	43	I	12505854	A	T	tv	INTRON	NA	NA	NA	WBGene00010769
19	43	I	12541013	G	A	ts	InterGenic	NA	NA	NA	NA
1	38	I	12564231	T	C	ts	InterGenic	NA	NA	NA	NA
45	41	I	12653414	G	T	tv	UTR	S	GTG->GTT	V->V	WBGene00010419
4	44	I	12660256	G	A	ts	EXON	NA	NA	NA	NA
21	39	I	12674197	T	C	ts	UTR	R	TTC->TCC	F->S	WBGene00003921
28	36	I	12699327	A	G	ts	InterGenic	NA	NA	NA	NA
50	44	I	12704083	A	G	ts	EXON	S	CTA->CTG	L->L	WBGene00005049
16	33	I	12704820	C	T	ts	InterGenic	NA	NA	NA	NA
51	45	I	12709431	C	T	ts	EXON	R	CGA->CAA	R->Q	WBGene00011545
1	38	I	12730871	A	T	tv	INTRON	NA	NA	NA	WBGene00012192
38	43	I	12739815	G	T	tv	INTRON	NA	NA	NA	WBGene00012194
3	44	I	12774409	A	T	tv	INTRON	NA	NA	NA	WBGene00007094
74	43	I	12776799	T	A	tv	INTRON	NA	NA	NA	WBGene00007094
50	44	I	12848262	G	T	tv	EXON	R	GCC->TCC	A->S	WBGene00012478
51	45	I	12863585	A	T	tv	InterGenic	NA	NA	NA	NA
21	39	I	12897484	T	C	ts	EXON	R	TCA->CCA	S->P	WBGene00003905
3	44	I	12899139	C	A	tv	INTRON	NA	NA	NA	WBGene00003905
45	41	I	12917679	T	C	ts	EXON	R	TCA->CCA	S->P	WBGene00001433
7	28	I	12919494	C	T	ts	InterGenic	NA	NA	NA	NA
51	45	I	12963257	A	T	tv	INTRON	NA	NA	NA	WBGene00008131
1	38	I	12991079	A	T	tv	INTRON	NA	NA	NA	WBGene00003753
28	36	I	13012890	A	T	tv	INTRON	NA	NA	NA	WBGene00004063
34	43	I	13028391	C	T	ts	InterGenic	NA	NA	NA	NA
21	39	I	13104171	C	A	tv	InterGenic	NA	NA	NA	NA
38	43	I	13105182	A	G	ts	EXON	R	GAG->GGG	E->G	WBGene00007656
50	44	I	13134130	A	C	tv	EXON	R	GAA->GCA	E->A	WBGene00044237
28	36	I	13147242	A	C	tv	InterGenic	NA	NA	NA	NA
34	43	I	13230180	T	G	tv	InterGenic	NA	NA	NA	NA
28	36	I	13238790	A	G	ts	INTRON	NA	NA	NA	WBGene00014201
28	36	I	13245827	G	A	ts	InterGenic	NA	NA	NA	NA
4	44	I	13286574	C	T	ts	InterGenic	NA	NA	NA	NA
19	43	I	13347526	C	T	ts	EXON	Nonsense	CAA->TAA	Q->*	WBGene00012733
16	33	I	13348396	T	C	ts	INTRON	NA	NA	NA	WBGene00012733
6	33	I	13360859	A	C	tv	INTRON	NA	NA	NA	WBGene00012735
3	44	I	13372133	T	C	ts	InterGenic	NA	NA	NA	NA
7	28	I	13391824	T	C	ts	InterGenic	NA	NA	NA	NA
1	38	I	13393500	C	A	tv	EXON	R	TTC->TTA	F->L	WBGene00007216
45	41	I	13417458	G	A	ts	InterGenic	NA	NA	NA	NA
68	39	I	13436533	A	T	tv	INTRON	NA	NA	NA	WBGene00012738
6	33	I	13450826	T	A	tv	InterGenic	NA	NA	NA	NA
66	45	I	13451893	C	A	tv	INTRON	NA	NA	NA	WBGene00013023
4	44	I	13452572	G	A	ts	INTRON	NA	NA	NA	WBGene00013023
21	39	I	13463143	T	C	ts	INTRON	NA	NA	NA	WBGene00013021
30	42	I	13539214	T	A	tv	INTRON	NA	NA	NA	WBGene00013595
74	43	I	13624572	C	T	ts	INTRON	NA	NA	NA	WBGene00012386
51	45	I	13636763	G	A	ts	InterGenic	NA	NA	NA	NA
74	43	I	13673184	T	A	tv	EXON	S	ATT->ATA	I->I	WBGene00012234
6	33	I	13729823	G	A	ts	INTRON	NA	NA	NA	WBGene00006505
38	43	I	13735619	A	T	tv	INTRON	NA	NA	NA	WBGene00012393
45	41	I	13751187	T	A	tv	INTRON	NA	NA	NA	WBGene00012390
66	45	I	13812144	A	G	ts	UTR	R	TTG->TCG	L->S	WBGene00012371
28	36	I	13820166	C	T	ts	EXON	R	CGT->CAT	R->H	WBGene00012369
38	43	I	13824762	G	A	ts	EXON	S	CAC->CAT	H->H	WBGene00012369
7	28	I	13848224	A	T	tv	InterGenic	NA	NA	NA	NA
34	43	I	13873599	A	T	tv	INTRON	NA	NA	NA	WBGene00006382
7	28	I	13912870	A	G	ts	INTRON	NA	NA	NA	WBGene00006616
74	43	I	13915291	T	A	tv	InterGenic	NA	NA	NA	NA
4	44	I	13916415	G	T	tv	INTRON	NA	NA	NA	WBGene00013502
4	44	I	13919132	C	T	ts	InterGenic	NA	NA	NA	NA
16	33	I	13928484	T	G	tv	INTRON	NA	NA	NA	WBGene00195227
4	44	I	13938784	T	C	ts	EXON	R	GTT->GCT	V->A	WBGene00013505
21	39	I	13995555	T	A	tv	INTRON	NA	NA	NA	WBGene00013511
3	44	I	14055728	A	G	ts	INTRON	NA	NA	NA	WBGene00009822
21	39	I	14074374	T	A	tv	InterGenic	NA	NA	NA	NA
74	43	I	14074973	G	A	ts	InterGenic	NA	NA	NA	NA
19	43	I	14102031	C	A	tv	INTRON	NA	NA	NA	WBGene00006565
51	45	I	14115248	G	A	ts	EXON	R	CGC->CAC	R->H	WBGene00013407
28	36	I	14121644	T	G	tv	INTRON	NA	NA	NA	WBGene00010537
30	42	I	14131374	G	A	ts	EXON	R	GCC->GTC	A->V	WBGene00002181
3	44	I	14207719	C	T	ts	INTRON	NA	NA	NA	WBGene00014102
19	43	I	14265337	G	A	ts	EXON	R	GCA->ACA	A->T	WBGene00003980
51	45	I	14267992	A	G	ts	EXON	R	ATG->GTG	M->V	WBGene00003980
66	45	I	14273481	G	A	ts	INTRON	NA	NA	NA	WBGene00008610
51	45	I	14290025	T	C	ts	INTRON	NA	NA	NA	WBGene00008612
30	42	I	14310839	G	A	ts	InterGenic	NA	NA	NA	NA
1	38	I	14341860	C	T	ts	UTR	R	GCA->ACA	A->T	WBGene00013666
30	42	I	14358894	C	A	tv	INTRON	NA	NA	NA	WBGene00013668
7	28	I	14409993	A	T	tv	INTRON	NA	NA	NA	WBGene00000158
4	44	I	14411712	T	A	tv	INTRON	NA	NA	NA	WBGene00000158
4	44	I	14429092	C	A	tv	INTRON	NA	NA	NA	WBGene00013670
16	33	I	14446589	C	T	ts	EXON	R	GCA->ACA	A->T	WBGene00013672
66	45	I	14448345	C	T	ts	INTRON	NA	NA	NA	WBGene00013672
7	28	I	14455165	A	C	tv	InterGenic	NA	NA	NA	NA
28	36	I	14525462	G	A	ts	InterGenic	NA	NA	NA	NA
28	36	I	14530800	C	T	ts	INTRON	NA	NA	NA	WBGene00013683
30	42	I	14532258	T	C	ts	INTRON	NA	NA	NA	WBGene00013683
68	39	I	14543551	G	A	ts	EXON	R	GCA->ACA	A->T	WBGene00013683
35	43	I	14672966	A	G	ts	INTRON	NA	NA	NA	WBGene00001334
34	43	I	14723456	A	G	ts	INTRON	NA	NA	NA	WBGene00010587
16	33	I	14748863	G	T	tv	EXON	R	ACA->AAA	T->K	WBGene00010580
19	43	I	14763526	C	A	tv	EXON	Nonsense	GAA->TAA	E->*	WBGene00009558
3	44	I	14806211	G	T	tv	InterGenic	NA	NA	NA	NA
6	33	I	14837117	A	C	tv	InterGenic	NA	NA	NA	NA
74	43	I	14863196	T	A	tv	INTRON	NA	NA	NA	WBGene00006789
38	43	I	14867636	G	T	tv	InterGenic	NA	NA	NA	NA
7	28	I	14919660	G	A	ts	EXON	R	CGG->CAG	R->Q	WBGene00002189
74	43	I	14928497	A	T	tv	INTRON	NA	NA	NA	WBGene00002189
50	44	I	14940763	T	C	ts	INTRON	NA	NA	NA	WBGene00002189
66	45	I	14964620	T	C	ts	INTRON	NA	NA	NA	WBGene00000469
74	43	I	14966894	A	C	tv	InterGenic	NA	NA	NA	NA
74	43	I	14974686	G	A	ts	InterGenic	NA	NA	NA	NA
35	43	I	14975324	C	A	tv	InterGenic	NA	NA	NA	NA
35	43	I	15017916	T	G	tv	INTRON	NA	NA	NA	WBGene00001049
30	42	I	15022757	A	C	tv	EXON	R	CTC->CGC	L->R	WBGene00001049
35	43	I	15054023	C	T	ts	EXON	R	CGT->CAT	R->H	WBGene00009288
74	43	II	24132	A	G	ts	EXON	RunOn	TGA->TGG	*->W	WBGene00005017
7	28	II	40210	C	T	ts	InterGenic	NA	NA	NA	NA
38	43	II	45797	T	A	tv	INTRON	NA	NA	NA	WBGene00017749
51	45	II	52007	C	T	ts	EXON	R	GCT->GTT	A->V	WBGene00016020
1	38	II	54173	A	G	ts	INTRON	S	TGT->TGC	C->C	WBGene00006611
6	33	II	129370	A	G	ts	InterGenic	NA	NA	NA	NA
34	43	II	137375	T	C	ts	EXON	R	GTT->GCT	V->A	WBGene00019613
19	43	II	180171	T	C	ts	INTRON	NA	NA	NA	WBGene00044641
51	45	II	203125	G	A	ts	InterGenic	NA	NA	NA	NA
68	39	II	221429	T	C	ts	InterGenic	NA	NA	NA	NA
66	45	II	232604	A	G	ts	INTRON	NA	NA	NA	WBGene00021545
74	43	II	254180	A	C	tv	INTRON	NA	NA	NA	WBGene00004166
34	43	II	265890	C	T	ts	UTR	S	CAC->CAT	H->H	WBGene00044640
50	44	II	288810	T	C	ts	INTRON	NA	NA	NA	WBGene00015186
50	44	II	330305	G	A	ts	INTRON	NA	NA	NA	WBGene00019285
19	43	II	337577	T	C	ts	UTR	R	TTA->TCA	L->S	WBGene00000778
68	39	II	372521	G	T	tv	InterGenic	NA	NA	NA	NA
21	39	II	376641	C	A	tv	InterGenic	NA	NA	NA	NA
21	39	II	448206	A	T	tv	InterGenic	NA	NA	NA	NA
19	43	II	456340	C	T	ts	EXON	S	TCG->TCA	S->S	WBGene00185079
51	45	II	460420	A	T	tv	InterGenic	NA	NA	NA	NA
34	43	II	600623	A	T	tv	INTRON	NA	NA	NA	WBGene00003599
66	45	II	633528	C	T	ts	InterGenic	NA	NA	NA	NA
45	41	II	668872	C	T	ts	InterGenic	NA	NA	NA	NA
7	28	II	672452	T	A	tv	InterGenic	NA	NA	NA	NA
19	43	II	726400	C	T	ts	INTRON	NA	NA	NA	WBGene00021456
51	45	II	758660	T	A	tv	INTRON	NA	NA	NA	WBGene00044418
19	43	II	805178	C	T	ts	EXON	NA	NA	NA	NA
45	41	II	814418	A	C	tv	InterGenic	NA	NA	NA	NA
3	44	II	832683	T	C	ts	InterGenic	NA	NA	NA	NA
7	28	II	837372	G	A	ts	InterGenic	NA	NA	NA	NA
19	43	II	909157	A	T	tv	InterGenic	NA	NA	NA	NA
35	43	II	912022	C	T	ts	EXON	S	GCC->GCT	A->A	WBGene00019925
3	44	II	919993	C	A	tv	InterGenic	NA	NA	NA	NA
16	33	II	1046280	C	A	tv	InterGenic	NA	NA	NA	NA
7	28	II	1092943	A	C	tv	INTRON	NA	NA	NA	WBGene00004902
38	43	II	1098933	C	T	ts	INTRON	NA	NA	NA	WBGene00020471
50	44	II	1113721	T	A	tv	INTRON	NA	NA	NA	WBGene00020473
50	44	II	1129719	T	G	tv	INTRON	NA	NA	NA	WBGene00006387
50	44	II	1136544	T	A	tv	InterGenic	NA	NA	NA	NA
6	33	II	1139441	A	G	ts	INTRON	NA	NA	NA	WBGene00021105
35	43	II	1140255	T	A	tv	INTRON	NA	NA	NA	WBGene00021105
51	45	II	1165402	T	C	ts	UTR	S	ATT->ATC	I->I	WBGene00020740
1	38	II	1179489	A	T	tv	InterGenic	NA	NA	NA	NA
45	41	II	1195237	T	C	ts	InterGenic	NA	NA	NA	NA
7	28	II	1234522	T	A	tv	INTRON	NA	NA	NA	WBGene00018572
66	45	II	1298303	T	C	ts	InterGenic	NA	NA	NA	NA
68	39	II	1300744	T	A	tv	INTRON	NA	NA	NA	WBGene00021972
45	41	II	1348259	T	C	ts	INTRON	NA	NA	NA	WBGene00002176
35	43	II	1360224	T	A	tv	InterGenic	NA	NA	NA	NA
3	44	II	1381979	T	A	tv	INTRON	NA	NA	NA	WBGene00018820
35	43	II	1387962	A	G	ts	INTRON	NA	NA	NA	WBGene00000008
50	44	II	1400125	A	G	ts	InterGenic	NA	NA	NA	NA
51	45	II	1475463	T	A	tv	InterGenic	NA	NA	NA	NA
66	45	II	1496890	C	T	ts	INTRON	NA	NA	NA	WBGene00019209
28	36	II	1508548	A	G	ts	EXON	R	ACC->GCC	T->A	WBGene00019207
16	33	II	1531679	T	A	tv	INTRON	NA	NA	NA	WBGene00021776
38	43	II	1542667	C	A	tv	EXON	R	CCG->CAG	P->Q	WBGene00044697
34	43	II	1545504	A	G	ts	InterGenic	NA	NA	NA	NA
35	43	II	1640939	G	T	tv	InterGenic	NA	NA	NA	NA
19	43	II	1688377	C	A	tv	EXON	S	TCG->TCT	S->S	WBGene00019040
4	44	II	1723245	G	T	tv	EXON	R	AGC->ATC	S->I	WBGene00018437
7	28	II	1726866	C	T	ts	EXON	S	TGC->TGT	C->C	WBGene00018436
35	43	II	1775022	A	G	ts	InterGenic	NA	NA	NA	NA
21	39	II	1778244	C	A	tv	EXON	R	TCT->TAT	S->Y	WBGene00015608
6	33	II	1784469	A	G	ts	InterGenic	NA	NA	NA	NA
51	45	II	1788532	T	A	tv	InterGenic	NA	NA	NA	NA
19	43	II	1819078	C	T	ts	EXON	S	ACG->ACA	T->T	WBGene00020363
1	38	II	1943332	G	A	ts	InterGenic	NA	NA	NA	NA
28	36	II	2016340	T	A	tv	InterGenic	NA	NA	NA	NA
1	38	II	2027030	G	T	tv	InterGenic	NA	NA	NA	NA
21	39	II	2085636	C	A	tv	InterGenic	NA	NA	NA	NA
38	43	II	2092692	A	G	ts	INTRON	NA	NA	NA	WBGene00020537
66	45	II	2135523	T	G	tv	EXON	R	ACG->CCG	T->P	WBGene00016548
35	43	II	2151342	C	T	ts	InterGenic	NA	NA	NA	NA
45	41	II	2177904	T	G	tv	INTRON	NA	NA	NA	WBGene00016335
50	44	II	2297368	C	T	ts	InterGenic	NA	NA	NA	NA
30	42	II	2299846	A	C	tv	InterGenic	NA	NA	NA	NA
50	44	II	2309953	T	C	ts	InterGenic	NA	NA	NA	NA
30	42	II	2314988	T	C	ts	InterGenic	NA	NA	NA	NA
74	43	II	2327968	T	A	tv	INTRON	NA	NA	NA	WBGene00022872
7	28	II	2338236	G	C	tv	EXON	S	GCC->GCG	A->A	WBGene00018386
35	43	II	2364938	G	A	ts	InterGenic	NA	NA	NA	NA
21	39	II	2384540	G	T	tv	EXON	R	TCT->TAT	S->Y	WBGene00017524
38	43	II	2408850	T	C	ts	InterGenic	NA	NA	NA	NA
35	43	II	2450561	A	T	tv	INTRON	NA	NA	NA	WBGene00006882
19	43	II	2458833	G	T	tv	EXON	NA	NA	NA	WBGene00004129
35	43	II	2525302	T	C	ts	UTR	S	CAA->CAG	Q->Q	WBGene00019341
66	45	II	2559764	G	A	ts	EXON	R	ACT->ATT	T->I	WBGene00019343
51	45	II	2587555	A	T	tv	EXON	R	ATC->TTC	I->F	WBGene00005551
38	43	II	2611197	G	T	tv	INTRON	NA	NA	NA	WBGene00005550
66	45	II	2619365	G	T	tv	InterGenic	NA	NA	NA	NA
34	43	II	2641562	C	T	ts	EXON	R	ACC->ATC	T->I	WBGene00017707
1	38	II	2652357	T	C	ts	InterGenic	NA	NA	NA	NA
7	28	II	2707021	A	G	ts	EXON	R	ATG->ACG	M->T	WBGene00021654
68	39	II	2767139	G	A	ts	EXON	R	GCA->ACA	A->T	WBGene00017249
30	42	II	2813974	A	T	tv	INTRON	NA	NA	NA	WBGene00019683
68	39	II	2820962	A	C	tv	INTRON	NA	NA	NA	WBGene00001507
45	41	II	2822719	A	T	tv	InterGenic	NA	NA	NA	NA
38	43	II	2824681	G	A	ts	EXON	R	GCA->ACA	A->T	WBGene00019689
3	44	II	2907493	A	G	ts	INTRON	NA	NA	NA	WBGene00006710
35	43	II	2918608	C	A	tv	EXON	NA	NA	NA	WBGene00022453
35	43	II	3005513	C	T	ts	UTR	S	AGC->AGT	S->S	WBGene00016574
3	44	II	3007534	T	G	tv	InterGenic	NA	NA	NA	NA
34	43	II	3026473	A	G	ts	InterGenic	NA	NA	NA	NA
16	33	II	3059881	A	T	tv	INTRON	NA	NA	NA	WBGene00002997
38	43	II	3090667	G	T	tv	INTRON	NA	NA	NA	WBGene00005178
4	44	II	3105314	G	A	ts	InterGenic	NA	NA	NA	NA
1	38	II	3125873	T	A	tv	InterGenic	NA	NA	NA	NA
68	39	II	3182668	T	C	ts	EXON	R	ACC->GCC	T->A	WBGene00021298
30	42	II	3215718	A	G	ts	InterGenic	NA	NA	NA	NA
51	45	II	3340908	A	T	tv	INTRON	NA	NA	NA	WBGene00017453
4	44	II	3382096	G	A	ts	UTR	S	AGG->AGA	R->R	WBGene00020290
35	43	II	3400710	G	A	ts	INTRON	NA	NA	NA	WBGene00017555
4	44	II	3420788	A	G	ts	UTR	RunOn	TGA->CGA	*->R	WBGene00017557
1	38	II	3423987	T	C	ts	EXON	R	GAA->GGA	E->G	WBGene00017557
30	42	II	3430107	T	A	tv	INTRON	NA	NA	NA	WBGene00015855
34	43	II	3445490	A	T	tv	InterGenic	NA	NA	NA	NA
68	39	II	3451871	G	A	ts	INTRON	NA	NA	NA	WBGene00015851
16	33	II	3494791	G	A	ts	INTRON	NA	NA	NA	WBGene00021721
16	33	II	3501358	A	G	ts	INTRON	NA	NA	NA	WBGene00000647
45	41	II	3532003	T	C	ts	InterGenic	NA	NA	NA	NA
66	45	II	3619629	C	T	ts	InterGenic	NA	NA	NA	NA
1	38	II	3667477	G	T	tv	EXON	R	CTC->ATC	L->I	WBGene00005988
68	39	II	3677278	T	C	ts	InterGenic	NA	NA	NA	NA
35	43	II	3724225	A	C	tv	InterGenic	NA	NA	NA	NA
45	41	II	3751583	A	G	ts	EXON	R	TCG->CCG	S->P	WBGene00017408
16	33	II	3799929	C	A	tv	EXON	R	ACT->AAT	T->N	WBGene00021171
66	45	II	3880966	G	T	tv	INTRON	NA	NA	NA	WBGene00016772
51	45	II	3910263	G	A	ts	INTRON	NA	NA	NA	WBGene00018755
7	28	II	3922879	A	G	ts	INTRON	NA	NA	NA	WBGene00018756
3	44	II	3949590	G	A	ts	InterGenic	NA	NA	NA	NA
16	33	II	3957377	G	A	ts	INTRON	NA	NA	NA	WBGene00004751
3	44	II	4002679	G	A	ts	InterGenic	NA	NA	NA	NA
21	39	II	4014639	G	T	tv	INTRON	NA	NA	NA	WBGene00019487
30	42	II	4074085	C	T	ts	InterGenic	NA	NA	NA	NA
34	43	II	4081269	G	A	ts	InterGenic	NA	NA	NA	NA
45	41	II	4104616	A	G	ts	InterGenic	NA	NA	NA	NA
28	36	II	4117571	T	C	ts	INTRON	NA	NA	NA	WBGene00006476
6	33	II	4137307	C	T	ts	InterGenic	NA	NA	NA	NA
1	38	II	4190869	C	A	tv	INTRON	NA	NA	NA	WBGene00017947
7	28	II	4219324	A	G	ts	InterGenic	NA	NA	NA	NA
30	42	II	4221757	G	T	tv	EXON	R	TTG->TTT	L->F	WBGene00017944
4	44	II	4270876	T	G	tv	InterGenic	NA	NA	NA	NA
35	43	II	4355407	T	G	tv	InterGenic	NA	NA	NA	NA
38	43	II	4373564	G	A	ts	INTRON	NA	NA	NA	WBGene00003825
35	43	II	4445829	G	T	tv	INTRON	NA	NA	NA	WBGene00006657
51	45	II	4449005	T	C	ts	EXON	R	AAC->AGC	N->S	WBGene00006657
66	45	II	4474706	C	A	tv	InterGenic	NA	NA	NA	NA
35	43	II	4489746	G	T	tv	InterGenic	NA	NA	NA	NA
30	42	II	4526026	C	T	ts	INTRON	NA	NA	NA	WBGene00005061
21	39	II	4533352	A	G	ts	InterGenic	NA	NA	NA	NA
51	45	II	4571676	A	T	tv	InterGenic	NA	NA	NA	NA
45	41	II	4621002	C	T	ts	INTRON	NA	NA	NA	WBGene00018050
4	44	II	4628010	C	T	ts	UTR	R	GCC->ACC	A->T	WBGene00018051
30	42	II	4647831	G	C	tv	InterGenic	NA	NA	NA	NA
30	42	II	4769281	A	G	ts	INTRON	NA	NA	NA	WBGene00017840
68	39	II	4831121	T	C	ts	INTRON	NA	NA	NA	WBGene00016352
35	43	II	4909073	G	A	ts	INTRON	NA	NA	NA	WBGene00019888
3	44	II	4917155	C	T	ts	INTRON	NA	NA	NA	WBGene00019895
50	44	II	5038602	T	C	ts	EXON	R	AGG->GGG	R->G	WBGene00018017
34	43	II	5065676	T	A	tv	INTRON	NA	NA	NA	WBGene00016151
21	39	II	5071392	T	A	tv	InterGenic	NA	NA	NA	NA
30	42	II	5076811	C	T	ts	InterGenic	NA	NA	NA	NA
28	36	II	5083500	G	A	ts	InterGenic	NA	NA	NA	NA
66	45	II	5159424	T	G	tv	InterGenic	NA	NA	NA	NA
66	45	II	5193989	G	T	tv	InterGenic	NA	NA	NA	NA
74	43	II	5215561	G	T	tv	UTR	R	CAT->AAT	H->N	WBGene00001101
35	43	II	5248959	T	C	ts	InterGenic	NA	NA	NA	NA
34	43	II	5252792	A	T	tv	InterGenic	NA	NA	NA	NA
38	43	II	5279881	T	G	tv	EXON	R	CAA->CCA	Q->P	WBGene00022781
3	44	II	5322694	A	C	tv	InterGenic	NA	NA	NA	NA
4	44	II	5350732	C	T	ts	EXON	R	CGC->TGC	R->C	WBGene00017286
19	43	II	5398340	G	A	ts	INTRON	NA	NA	NA	WBGene00017138
21	39	II	5406653	G	A	ts	EXON	S	GTC->GTT	V->V	WBGene00017139
38	43	II	5450683	A	G	ts	InterGenic	NA	NA	NA	NA
1	38	II	5503600	G	A	ts	EXON	R	TGC->TAC	C->Y	WBGene00001511
66	45	II	5504258	T	A	tv	INTRON	NA	NA	NA	WBGene00000375
50	44	II	5534741	C	A	tv	InterGenic	NA	NA	NA	NA
21	39	II	5563653	A	T	tv	InterGenic	NA	NA	NA	NA
45	41	II	5563654	T	A	tv	InterGenic	NA	NA	NA	NA
4	44	II	5585887	G	T	tv	InterGenic	NA	NA	NA	NA
4	44	II	5629419	A	G	ts	EXON	S	TTG->CTG	L->L	WBGene00019122
1	38	II	5725557	A	G	ts	INTRON	NA	NA	NA	WBGene00004267
4	44	II	5821928	C	T	ts	EXON	S	CAC->CAT	H->H	WBGene00001224
66	45	II	5827050	C	A	tv	EXON	R	AAG->AAT	K->N	WBGene00022880
45	41	II	5827593	A	G	ts	UTR	R	TAC->CAC	Y->H	WBGene00022881
30	42	II	5872670	C	T	ts	INTRON	NA	NA	NA	WBGene00018872
38	43	II	5911064	T	G	tv	UTR	S	CTT->CTG	L->L	WBGene00006933
4	44	II	6078179	A	G	ts	EXON	NA	NA	NA	WBGene00019194
19	43	II	6098884	G	T	tv	EXON	R	AAG->AAT	K->N	WBGene00017683
66	45	II	6103649	A	G	ts	UTR	NA	NA	NA	WBGene00004346
1	38	II	6141216	T	C	ts	INTRON	NA	NA	NA	WBGene00019018
30	42	II	6146771	A	G	ts	INTRON	NA	NA	NA	WBGene00019018
50	44	II	6184127	G	A	ts	EXON	R	CGT->CAT	R->H	WBGene00018249
35	43	II	6218411	T	G	tv	InterGenic	NA	NA	NA	NA
66	45	II	6236996	A	C	tv	EXON	R	TTA->GTA	L->V	WBGene00020784
30	42	II	6254561	A	C	tv	INTRON	R	ATT->AGT	I->S	WBGene00017438
66	45	II	6323914	T	G	tv	InterGenic	NA	NA	NA	NA
21	39	II	6407022	G	A	ts	EXON	R	CCC->CTC	P->L	WBGene00004996
38	43	II	6438687	A	T	tv	InterGenic	NA	NA	NA	NA
50	44	II	6476411	T	C	ts	INTRON	R	GTG->GCG	V->A	WBGene00020896
16	33	II	6486642	C	A	tv	UTR	R	GCT->GAT	A->D	WBGene00020895
38	43	II	6488227	G	T	tv	INTRON	NA	NA	NA	WBGene00020895
16	33	II	6499541	A	G	ts	EXON	S	TGT->TGC	C->C	WBGene00206514
1	38	II	6537036	G	A	ts	EXON	R	ATG->ATA	M->I	WBGene00195085
7	28	II	6551109	C	T	ts	EXON	R	GCC->GTC	A->V	WBGene00007050
66	45	II	6573855	C	T	ts	InterGenic	NA	NA	NA	NA
50	44	II	6635798	C	A	tv	INTRON	NA	NA	NA	WBGene00020580
6	33	II	6666875	C	A	tv	InterGenic	NA	NA	NA	NA
34	43	II	6717259	T	C	ts	EXON	R	ATG->ACG	M->T	WBGene00020501
28	36	II	6745311	G	A	ts	InterGenic	NA	NA	NA	NA
19	43	II	6812996	T	G	tv	INTRON	NA	NA	NA	WBGene00004921
1	38	II	6840383	G	A	ts	INTRON	NA	NA	NA	WBGene00001194
35	43	II	6855714	T	C	ts	EXON	R	GAC->GGC	D->G	WBGene00001023
74	43	II	6896993	T	C	ts	EXON	R	GAT->GGT	D->G	WBGene00016631
68	39	II	6949707	G	A	ts	EXON	R	ACG->ATG	T->M	WBGene00017702
38	43	II	6951352	T	A	tv	InterGenic	NA	NA	NA	NA
50	44	II	6951362	A	T	tv	InterGenic	NA	NA	NA	NA
19	43	II	7041350	A	T	tv	INTRON	NA	NA	NA	WBGene00022854
38	43	II	7057465	A	C	tv	EXON	R	TTT->GTT	F->V	WBGene00022856
38	43	II	7069446	A	T	tv	INTRON	NA	NA	NA	WBGene00001872
7	28	II	7093521	T	C	ts	InterGenic	NA	NA	NA	NA
66	45	II	7157962	A	G	ts	EXON	R	GAA->GGA	E->G	WBGene00016172
7	28	II	7224081	T	G	tv	INTRON	NA	NA	NA	WBGene00000530
3	44	II	7236850	A	G	ts	EXON	R	GTT->GCT	V->A	WBGene00000169
16	33	II	7245250	C	A	tv	InterGenic	NA	NA	NA	NA
50	44	II	7248469	C	T	ts	EXON	R	CGT->TGT	R->C	WBGene00017968
34	43	II	7264675	T	C	ts	EXON	NA	NA	NA	NA
34	43	II	7305789	G	T	tv	InterGenic	NA	NA	NA	NA
66	45	II	7423018	A	G	ts	InterGenic	NA	NA	NA	NA
50	44	II	7439673	G	T	tv	EXON	Nonsense	TCG->TAG	S->*	WBGene00019291
4	44	II	7455957	G	T	tv	EXON	R	ACT->AAT	T->N	WBGene00017022
19	43	II	7478643	T	G	tv	INTRON	NA	NA	NA	WBGene00000101
1	38	II	7487925	C	T	ts	InterGenic	NA	NA	NA	NA
4	44	II	7512212	A	G	ts	INTRON	NA	NA	NA	WBGene00016184
74	43	II	7532279	A	C	tv	EXON	R	AAC->ACC	N->T	WBGene00006947
19	43	II	7550179	T	C	ts	EXON	R	TTG->TCG	L->S	WBGene00006600
1	38	II	7629800	G	A	ts	EXON	R	GCG->GTG	A->V	WBGene00020114
1	38	II	7630000	G	T	tv	EXON	R	AGC->AGA	S->R	WBGene00020114
21	39	II	7660624	T	C	ts	INTRON	NA	NA	NA	WBGene00017547
21	39	II	7667489	G	T	tv	InterGenic	NA	NA	NA	NA
34	43	II	7694923	C	T	ts	InterGenic	NA	NA	NA	NA
3	44	II	7710011	T	G	tv	EXON	R	TTT->GTT	F->V	WBGene00005149
6	33	II	7716468	G	T	tv	INTRON	NA	NA	NA	WBGene00007044
16	33	II	7778873	A	G	ts	InterGenic	NA	NA	NA	NA
16	33	II	7794158	A	G	ts	EXON	S	TGT->TGC	C->C	WBGene00001615
35	43	II	7815686	T	C	ts	EXON	NA	NA	NA	NA
66	45	II	7829772	C	A	tv	InterGenic	NA	NA	NA	NA
3	44	II	7891570	G	A	ts	InterGenic	NA	NA	NA	NA
45	41	II	7898011	A	C	tv	EXON	R	TAC->TCC	Y->S	WBGene00004208
30	42	II	7915768	C	T	ts	EXON	R	ATG->ATA	M->I	WBGene00014051
1	38	II	7919719	C	T	ts	INTRON	NA	NA	NA	WBGene00014051
4	44	II	7935737	G	T	tv	InterGenic	NA	NA	NA	NA
1	38	II	7945019	A	G	ts	EXON	S	GAT->GAC	D->D	WBGene00014054
38	43	II	7959990	C	T	ts	INTRON	NA	NA	NA	WBGene00007311
19	43	II	7996610	A	G	ts	EXON	S	ATT->ATC	I->I	WBGene00004005
6	33	II	8020008	C	T	ts	EXON	R	TCC->TTC	S->F	WBGene00006996
4	44	II	8031544	T	G	tv	INTRON	NA	NA	NA	WBGene00003813
30	42	II	8091647	G	A	ts	INTRON	NA	NA	NA	WBGene00003089
50	44	II	8098883	G	A	ts	InterGenic	NA	NA	NA	NA
66	45	II	8100307	A	G	ts	InterGenic	NA	NA	NA	NA
6	33	II	8117500	C	A	tv	INTRON	NA	NA	NA	WBGene00006832
50	44	II	8145622	G	A	ts	INTRON	NA	NA	NA	WBGene00008639
45	41	II	8309329	T	G	tv	INTRON	NA	NA	NA	WBGene00008819
68	39	II	8334293	C	T	ts	INTRON	NA	NA	NA	WBGene00023420
28	36	II	8349910	C	T	ts	INTRON	NA	NA	NA	WBGene00001159
3	44	II	8375461	G	T	tv	InterGenic	NA	NA	NA	NA
19	43	II	8491025	G	T	tv	INTRON	NA	NA	NA	WBGene00011755
74	43	II	8564887	A	G	ts	EXON	R	GTC->GCC	V->A	WBGene00006059
28	36	II	8569983	G	T	tv	EXON	R	CAG->CAT	Q->H	WBGene00004416
66	45	II	8744413	G	A	ts	INTRON	NA	NA	NA	WBGene00010681
66	45	II	8744414	A	T	tv	INTRON	NA	NA	NA	WBGene00010681
74	43	II	8765717	A	G	ts	INTRON	NA	NA	NA	WBGene00000240
45	41	II	8773680	G	A	ts	EXON	R	GGA->GAA	G->E	WBGene00002295
74	43	II	8827706	C	T	ts	EXON	S	GGC->GGT	G->G	WBGene00003544
51	45	II	8945761	A	G	ts	INTRON	NA	NA	NA	WBGene00011888
45	41	II	9004970	G	T	tv	EXON	R	CAA->AAA	Q->K	WBGene00009716
35	43	II	9005593	A	C	tv	InterGenic	NA	NA	NA	NA
16	33	II	9026598	C	T	ts	InterGenic	NA	NA	NA	NA
7	28	II	9029345	G	T	tv	InterGenic	NA	NA	NA	NA
51	45	II	9151625	T	A	tv	INTRON	NA	NA	NA	WBGene00012322
28	36	II	9155960	T	A	tv	InterGenic	NA	NA	NA	NA
3	44	II	9242772	A	C	tv	INTRON	NA	NA	NA	WBGene00012033
74	43	II	9244556	A	T	tv	INTRON	NA	NA	NA	WBGene00012033
45	41	II	9288057	A	T	tv	INTRON	NA	NA	NA	WBGene00006510
30	42	II	9306438	A	C	tv	INTRON	NA	NA	NA	WBGene00000289
3	44	II	9352344	C	A	tv	INTRON	NA	NA	NA	WBGene00006433
16	33	II	9438485	T	C	ts	InterGenic	NA	NA	NA	NA
30	42	II	9488221	C	A	tv	UTR	R	GCG->TCG	A->S	WBGene00011849
45	41	II	9490192	T	C	ts	InterGenic	NA	NA	NA	NA
6	33	II	9606512	G	A	ts	InterGenic	NA	NA	NA	NA
35	43	II	9627792	G	A	ts	InterGenic	NA	NA	NA	NA
1	38	II	9631180	G	T	tv	InterGenic	NA	NA	NA	NA
38	43	II	9649777	A	G	ts	EXON	R	ATT->GTT	I->V	WBGene00014250
1	38	II	9658321	G	A	ts	EXON	R	GCA->GTA	A->V	WBGene00014252
68	39	II	9660395	A	C	tv	EXON	R	CTT->CGT	L->R	WBGene00014253
28	36	II	9675906	G	T	tv	EXON	R	AAG->AAT	K->N	WBGene00000180
19	43	II	9682482	C	A	tv	INTRON	NA	NA	NA	WBGene00044007
51	45	II	9688687	A	T	tv	InterGenic	NA	NA	NA	NA
35	43	II	9719093	T	A	tv	InterGenic	NA	NA	NA	NA
19	43	II	9746999	G	A	ts	EXON	S	GGG->GGA	G->G	WBGene00003785
45	41	II	9750290	C	A	tv	UTR	NA	NA	NA	WBGene00003785
35	43	II	9752092	T	C	ts	INTRON	NA	NA	NA	WBGene00013146
35	43	II	9774053	G	A	ts	UTR	R	CAT->TAT	H->Y	WBGene00014262
68	39	II	9868470	T	C	ts	EXON	R	ATT->GTT	I->V	WBGene00003862
50	44	II	9876948	T	C	ts	EXON	S	GCT->GCC	A->A	WBGene00007462
35	43	II	9920433	G	A	ts	INTRON	NA	NA	NA	WBGene00007328
34	43	II	9933947	T	A	tv	INTRON	NA	NA	NA	WBGene00007331
34	43	II	9933948	C	T	ts	INTRON	NA	NA	NA	WBGene00007331
35	43	II	9934349	C	T	ts	EXON	S	TGC->TGT	C->C	WBGene00007331
35	43	II	9970191	G	T	tv	EXON	R	CTG->ATG	L->M	WBGene00011274
51	45	II	9995727	C	G	tv	EXON	R	CAA->GAA	Q->E	WBGene00002266
35	43	II	10018059	A	G	ts	InterGenic	NA	NA	NA	NA
1	38	II	10044120	G	T	tv	EXON	R	CCC->ACC	P->T	WBGene00009945
45	41	II	10138804	C	T	ts	INTRON	NA	NA	NA	WBGene00004017
3	44	II	10161110	G	T	tv	INTRON	NA	NA	NA	WBGene00000914
51	45	II	10254475	T	C	ts	EXON	R	TTC->TCC	F->S	WBGene00010013
35	43	II	10273841	T	C	ts	InterGenic	NA	NA	NA	NA
1	38	II	10300191	A	G	ts	InterGenic	NA	NA	NA	NA
19	43	II	10316551	C	A	tv	InterGenic	NA	NA	NA	NA
19	43	II	10317980	T	C	ts	InterGenic	NA	NA	NA	NA
28	36	II	10379846	G	T	tv	InterGenic	NA	NA	NA	NA
7	28	II	10492698	T	C	ts	EXON	R	AAA->GAA	K->E	WBGene00014048
35	43	II	10528613	A	G	ts	InterGenic	NA	NA	NA	NA
7	28	II	10578190	G	A	ts	EXON	NA	NA	NA	NA
4	44	II	10611817	A	C	tv	InterGenic	NA	NA	NA	NA
51	45	II	10765638	A	G	ts	INTRON	NA	NA	NA	WBGene00003404
34	43	II	10768946	G	T	tv	INTRON	NA	NA	NA	WBGene00003404
34	43	II	10773128	A	T	tv	INTRON	NA	NA	NA	WBGene00003404
1	38	II	10789305	T	G	tv	EXON	R	AAG->ACG	K->T	WBGene00011067
4	44	II	10839393	A	G	ts	INTRON	NA	NA	NA	WBGene00003367
4	44	II	10845713	G	A	ts	INTRON	NA	NA	NA	WBGene00010910
4	44	II	10856849	T	A	tv	INTRON	NA	NA	NA	WBGene00044924
51	45	II	10858519	C	T	ts	EXON	R	TGT->TAT	C->Y	WBGene00010911
51	45	II	10888581	G	A	ts	InterGenic	NA	NA	NA	NA
4	44	II	10907872	T	A	tv	InterGenic	NA	NA	NA	NA
51	45	II	10918335	T	C	ts	InterGenic	NA	NA	NA	NA
4	44	II	10930980	T	C	ts	UTR	R	TCC->CCC	S->P	WBGene00010988
3	44	II	10939085	A	G	ts	EXON	NA	NA	NA	NA
21	39	II	11010994	C	T	ts	INTRON	NA	NA	NA	WBGene00004215
6	33	II	11015335	C	T	ts	InterGenic	NA	NA	NA	NA
34	43	II	11017857	T	C	ts	InterGenic	NA	NA	NA	NA
28	36	II	11065133	C	T	ts	INTRON	NA	NA	NA	WBGene00006788
21	39	II	11065848	G	A	ts	INTRON	NA	NA	NA	WBGene00006788
19	43	II	11089174	T	C	ts	INTRON	NA	NA	NA	WBGene00006788
45	41	II	11150635	T	C	ts	EXON	RunOn	TGA->TGG	*->W	WBGene00004096
35	43	II	11161973	C	T	ts	INTRON	NA	NA	NA	WBGene00004227
38	43	II	11179942	G	T	tv	InterGenic	NA	NA	NA	NA
4	44	II	11213045	A	G	ts	EXON	R	ACC->GCC	T->A	WBGene00011522
4	44	II	11213047	C	T	ts	EXON	S	ACC->ACT	T->T	WBGene00011522
1	38	II	11244858	C	T	ts	EXON	R	GCA->ACA	A->T	WBGene00011530
68	39	II	11252140	G	T	tv	InterGenic	NA	NA	NA	NA
34	43	II	11275099	G	T	tv	EXON	NA	NA	NA	NA
66	45	II	11285770	T	G	tv	InterGenic	NA	NA	NA	NA
34	43	II	11298832	G	A	ts	EXON	S	CAG->CAA	Q->Q	WBGene00008166
34	43	II	11326050	G	T	tv	EXON	R	TCT->TAT	S->Y	WBGene00007041
45	41	II	11440714	G	A	ts	InterGenic	NA	NA	NA	NA
1	38	II	11470972	A	G	ts	EXON	R	TAC->CAC	Y->H	WBGene00012204
6	33	II	11474000	C	A	tv	UTR	R	TCT->TAT	S->Y	WBGene00012206
51	45	II	11477456	T	C	ts	INTRON	NA	NA	NA	WBGene00012207
19	43	II	11517332	A	G	ts	EXON	R	ATA->ATG	I->M	WBGene00005267
35	43	II	11563413	T	G	tv	INTRON	NA	NA	NA	WBGene00010057
35	43	II	11611912	A	T	tv	InterGenic	NA	NA	NA	NA
7	28	II	11679757	G	A	ts	UTR	S	TGC->TGT	C->C	WBGene00008137
19	43	II	11693289	T	G	tv	INTRON	NA	NA	NA	WBGene00006617
3	44	II	11702279	A	T	tv	INTRON	NA	NA	NA	WBGene00008140
30	42	II	11736450	C	T	ts	InterGenic	NA	NA	NA	NA
3	44	II	11737876	A	C	tv	InterGenic	NA	NA	NA	NA
38	43	II	11745016	T	G	tv	INTRON	NA	NA	NA	WBGene00001679
68	39	II	11839169	A	G	ts	InterGenic	NA	NA	NA	NA
7	28	II	11842489	T	C	ts	InterGenic	NA	NA	NA	NA
21	39	II	11856184	C	A	tv	InterGenic	NA	NA	NA	NA
35	43	II	11868790	C	T	ts	INTRON	S	CAC->CAT	H->H	WBGene00000659
35	43	II	11882258	C	T	ts	InterGenic	NA	NA	NA	NA
19	43	II	11925978	A	T	tv	INTRON	NA	NA	NA	WBGene00003015
3	44	II	11967650	T	C	ts	InterGenic	NA	NA	NA	NA
19	43	II	11987333	T	A	tv	INTRON	NA	NA	NA	WBGene00012458
35	43	II	11998708	T	G	tv	InterGenic	NA	NA	NA	NA
28	36	II	12015580	C	A	tv	INTRON	NA	NA	NA	WBGene00012461
4	44	II	12024597	T	A	tv	INTRON	NA	NA	NA	WBGene00012465
66	45	II	12054432	A	G	ts	UTR	R	AAG->AGG	K->R	WBGene00012463
35	43	II	12054932	A	C	tv	INTRON	NA	NA	NA	WBGene00012463
74	43	II	12064742	A	G	ts	InterGenic	NA	NA	NA	NA
19	43	II	12115968	T	A	tv	INTRON	NA	NA	NA	WBGene00012845
30	42	II	12116651	C	T	ts	INTRON	NA	NA	NA	WBGene00012845
30	42	II	12135589	A	G	ts	INTRON	NA	NA	NA	WBGene00013246
30	42	II	12209317	A	G	ts	UTR	R	AAG->AGG	K->R	WBGene00004167
6	33	II	12255654	A	T	tv	INTRON	NA	NA	NA	WBGene00013265
4	44	II	12272106	A	T	tv	INTRON	NA	NA	NA	WBGene00013267
19	43	II	12310122	C	A	tv	InterGenic	NA	NA	NA	NA
28	36	II	12356463	T	A	tv	InterGenic	NA	NA	NA	NA
50	44	II	12358345	A	G	ts	InterGenic	NA	NA	NA	NA
66	45	II	12358840	C	T	ts	UTR	R	ATG->ATA	M->I	WBGene00013273
28	36	II	12373488	A	G	ts	InterGenic	NA	NA	NA	NA
1	38	II	12379187	C	A	tv	INTRON	NA	NA	NA	WBGene00013274
45	41	II	12409762	G	A	ts	EXON	R	GCA->GTA	A->V	WBGene00010219
4	44	II	12498423	C	T	ts	INTRON	NA	NA	NA	WBGene00011878
74	43	II	12556298	T	A	tv	INTRON	NA	NA	NA	WBGene00044163
6	33	II	12588576	T	A	tv	INTRON	NA	NA	NA	WBGene00012584
51	45	II	12607203	C	T	ts	EXON	R	CCA->TCA	P->S	WBGene00012586
7	28	II	12640950	T	C	ts	INTRON	NA	NA	NA	WBGene00012597
35	43	II	12642832	T	A	tv	InterGenic	NA	NA	NA	NA
51	45	II	12653906	T	C	ts	InterGenic	NA	NA	NA	NA
4	44	II	12669082	G	A	ts	INTRON	NA	NA	NA	WBGene00004347
68	39	II	12679743	C	A	tv	InterGenic	NA	NA	NA	NA
7	28	II	12711945	G	A	ts	INTRON	NA	NA	NA	WBGene00012894
45	41	II	12716741	T	A	tv	INTRON	NA	NA	NA	WBGene00012894
51	45	II	12755731	G	A	ts	EXON	R	GCA->GTA	A->V	WBGene00012899
19	43	II	12757241	A	C	tv	EXON	R	GAT->GCT	D->A	WBGene00012900
38	43	II	12828065	G	A	ts	InterGenic	NA	NA	NA	NA
38	43	II	12830429	T	C	ts	InterGenic	NA	NA	NA	NA
30	42	II	12837417	G	A	ts	EXON	R	CGG->TGG	R->W	WBGene00012915
50	44	II	12890304	A	G	ts	EXON	R	AGA->GGA	R->G	WBGene00009391
35	43	II	12967257	G	A	ts	INTRON	NA	NA	NA	WBGene00012607
3	44	II	13020772	T	C	ts	INTRON	NA	NA	NA	WBGene00003144
7	28	II	13095954	A	C	tv	InterGenic	NA	NA	NA	NA
7	28	II	13095975	A	G	ts	InterGenic	NA	NA	NA	NA
16	33	II	13114325	G	A	ts	INTRON	NA	NA	NA	WBGene00009245
50	44	II	13145841	T	A	tv	InterGenic	NA	NA	NA	NA
4	44	II	13151951	A	C	tv	EXON	R	GTT->GGT	V->G	WBGene00009308
35	43	II	13174128	G	T	tv	InterGenic	NA	NA	NA	NA
21	39	II	13180773	A	T	tv	INTRON	NA	NA	NA	WBGene00012372
4	44	II	13206259	T	A	tv	INTRON	NA	NA	NA	WBGene00000274
66	45	II	13217448	G	A	ts	InterGenic	NA	NA	NA	NA
3	44	II	13236007	A	G	ts	INTRON	NA	NA	NA	WBGene00001459
35	43	II	13276969	A	C	tv	INTRON	NA	NA	NA	WBGene00012989
68	39	II	13295069	A	G	ts	INTRON	NA	NA	NA	WBGene00012989
38	43	II	13354244	T	A	tv	InterGenic	NA	NA	NA	NA
6	33	II	13355271	T	C	ts	InterGenic	NA	NA	NA	NA
16	33	II	13453472	T	A	tv	INTRON	NA	NA	NA	WBGene00004116
3	44	II	13456009	C	T	ts	INTRON	NA	NA	NA	WBGene00004116
45	41	II	13483974	A	C	tv	EXON	R	GAA->GAC	E->D	WBGene00008448
74	43	II	13532714	T	A	tv	InterGenic	NA	NA	NA	NA
6	33	II	13538633	T	C	ts	INTRON	NA	NA	NA	WBGene00013001
45	41	II	13573005	T	C	ts	INTRON	NA	NA	NA	WBGene00013004
21	39	II	13658027	C	T	ts	INTRON	NA	NA	NA	WBGene00007840
21	39	II	13675076	G	A	ts	INTRON	NA	NA	NA	WBGene00012999
68	39	II	13675089	T	G	tv	INTRON	NA	NA	NA	WBGene00012999
74	43	II	13677650	G	A	ts	INTRON	NA	NA	NA	WBGene00012999
74	43	II	13729894	T	G	tv	INTRON	NA	NA	NA	WBGene00013211
35	43	II	13730783	T	A	tv	INTRON	NA	NA	NA	WBGene00013211
35	43	II	13735063	C	T	ts	InterGenic	NA	NA	NA	NA
38	43	II	13749574	C	T	ts	INTRON	NA	NA	NA	WBGene00003246
19	43	II	13754355	T	A	tv	INTRON	NA	NA	NA	WBGene00011055
21	39	II	13796009	T	G	tv	INTRON	NA	NA	NA	WBGene00013934
34	43	II	13801814	A	T	tv	INTRON	NA	NA	NA	WBGene00013934
38	43	II	13836173	G	A	ts	InterGenic	NA	NA	NA	NA
66	45	II	13837390	A	C	tv	INTRON	NA	NA	NA	WBGene00008578
1	38	II	13845707	G	A	ts	InterGenic	NA	NA	NA	NA
66	45	II	13891359	T	C	ts	EXON	S	CCT->CCC	P->P	WBGene00013096
66	45	II	13900886	T	G	tv	INTRON	NA	NA	NA	WBGene00012197
28	36	II	13901115	G	A	ts	INTRON	NA	NA	NA	WBGene00012197
3	44	II	13935989	C	A	tv	InterGenic	NA	NA	NA	NA
35	43	II	13958091	T	A	tv	InterGenic	NA	NA	NA	NA
1	38	II	13988055	A	G	ts	EXON	R	TTG->TCG	L->S	WBGene00012726
7	28	II	14059424	T	A	tv	InterGenic	NA	NA	NA	NA
34	43	II	14089190	A	G	ts	InterGenic	NA	NA	NA	NA
30	42	II	14147358	G	T	tv	EXON	R	CTC->ATC	L->I	WBGene00012227
6	33	II	14153141	A	C	tv	INTRON	NA	NA	NA	WBGene00012978
1	38	II	14209355	T	A	tv	INTRON	NA	NA	NA	WBGene00000037
7	28	II	14220575	T	A	tv	InterGenic	NA	NA	NA	NA
4	44	II	14227307	T	C	ts	INTRON	NA	NA	NA	WBGene00012983
38	43	II	14242112	G	C	tv	INTRON	NA	NA	NA	WBGene00012982
21	39	II	14279509	T	C	ts	INTRON	NA	NA	NA	WBGene00013214
38	43	II	14319099	T	A	tv	INTRON	NA	NA	NA	WBGene00013221
35	43	II	14345662	G	T	tv	EXON	R	GCT->GAT	A->D	WBGene00013218
28	36	II	14390344	T	C	ts	InterGenic	NA	NA	NA	NA
19	43	II	14392376	T	A	tv	INTRON	NA	NA	NA	WBGene00009180
28	36	II	14412264	C	A	tv	EXON	R	GAG->GAT	E->D	WBGene00001371
3	44	II	14415125	T	C	ts	InterGenic	NA	NA	NA	NA
4	44	II	14444301	A	G	ts	EXON	R	AAC->AGC	N->S	WBGene00010551
19	43	II	14450957	T	A	tv	InterGenic	NA	NA	NA	NA
4	44	II	14454583	T	A	tv	InterGenic	NA	NA	NA	NA
50	44	II	14502654	T	G	tv	InterGenic	NA	NA	NA	NA
3	44	II	14525307	T	C	ts	InterGenic	NA	NA	NA	NA
19	43	II	14580996	C	T	ts	INTRON	R	GCC->GTC	A->V	WBGene00007251
45	41	II	14599053	C	A	tv	InterGenic	NA	NA	NA	NA
6	33	II	14610541	C	A	tv	UTR	S	GGC->GGA	G->G	WBGene00006603
35	43	II	14637985	C	T	ts	InterGenic	NA	NA	NA	NA
38	43	II	14681963	T	G	tv	INTRON	NA	NA	NA	WBGene00013851
19	43	II	14697259	T	C	ts	InterGenic	NA	NA	NA	NA
19	43	II	14707020	A	G	ts	INTRON	NA	NA	NA	WBGene00007479
35	43	II	14816678	A	G	ts	EXON	S	GGT->GGC	G->G	WBGene00003651
6	33	II	14963672	A	G	ts	INTRON	NA	NA	NA	WBGene00001247
3	44	II	15033335	A	G	ts	INTRON	NA	NA	NA	WBGene00013160
28	36	II	15044478	G	A	ts	INTRON	NA	NA	NA	WBGene00000208
16	33	II	15078235	A	G	ts	INTRON	NA	NA	NA	WBGene00013165
66	45	II	15078324	T	C	ts	EXON	S	CTT->CTC	L->L	WBGene00013165
35	43	II	15098580	C	T	ts	INTRON	NA	NA	NA	WBGene00013167
19	43	II	15103191	T	G	tv	INTRON	NA	NA	NA	WBGene00013167
19	43	II	15117599	A	G	ts	InterGenic	NA	NA	NA	NA
68	39	II	15197580	T	C	ts	INTRON	NA	NA	NA	WBGene00021598
19	43	II	15257683	G	T	tv	InterGenic	NA	NA	NA	NA
34	43	III	36359	T	G	tv	INTRON	NA	NA	NA	WBGene00021041
6	33	III	37648	A	G	ts	INTRON	NA	NA	NA	WBGene00021041
66	45	III	79761	A	C	tv	INTRON	NA	NA	NA	WBGene00018794
21	39	III	90799	T	A	tv	INTRON	NA	NA	NA	WBGene00003931
1	38	III	123657	T	A	tv	INTRON	NA	NA	NA	WBGene00016219
21	39	III	144348	C	T	ts	EXON	R	GCA->ACA	A->T	WBGene00020543
35	43	III	203101	C	A	tv	INTRON	Nonsense	GGA->TGA	G->*	WBGene00021124
4	44	III	240760	T	C	ts	EXON	R	GTG->GCG	V->A	WBGene00021754
1	38	III	303124	A	G	ts	INTRON	NA	NA	NA	WBGene00021751
50	44	III	352486	G	T	tv	InterGenic	NA	NA	NA	NA
66	45	III	358417	C	A	tv	InterGenic	NA	NA	NA	NA
21	39	III	397826	T	C	ts	InterGenic	NA	NA	NA	NA
74	43	III	401945	G	T	tv	InterGenic	NA	NA	NA	NA
4	44	III	429014	T	G	tv	InterGenic	NA	NA	NA	NA
38	43	III	431152	C	T	ts	EXON	R	GCC->GTC	A->V	WBGene00021913
21	39	III	535780	A	T	tv	InterGenic	NA	NA	NA	NA
74	43	III	584110	A	G	ts	INTRON	NA	NA	NA	WBGene00021905
7	28	III	644357	A	G	ts	INTRON	NA	NA	NA	WBGene00021061
66	45	III	651818	G	A	ts	INTRON	NA	NA	NA	WBGene00015648
6	33	III	659705	A	G	ts	EXON	R	AGG->GGG	R->G	WBGene00015647
51	45	III	680500	T	G	tv	InterGenic	NA	NA	NA	NA
4	44	III	683920	G	A	ts	InterGenic	NA	NA	NA	NA
3	44	III	713152	T	C	ts	INTRON	NA	NA	NA	WBGene00016029
19	43	III	739303	G	A	ts	INTRON	NA	NA	NA	WBGene00003936
19	43	III	773237	T	G	tv	InterGenic	NA	NA	NA	NA
66	45	III	802857	C	A	tv	INTRON	NA	NA	NA	WBGene00015173
74	43	III	831069	G	A	ts	INTRON	NA	NA	NA	WBGene00019329
4	44	III	885108	G	T	tv	EXON	R	TCC->TAC	S->Y	WBGene00020762
50	44	III	918336	C	T	ts	INTRON	NA	NA	NA	WBGene00017762
16	33	III	934126	G	T	tv	INTRON	R	TTC->TTA	F->L	WBGene00020453
1	38	III	967797	A	C	tv	InterGenic	NA	NA	NA	NA
74	43	III	1002982	T	A	tv	INTRON	NA	NA	NA	WBGene00019914
4	44	III	1005210	T	A	tv	INTRON	NA	NA	NA	WBGene00019914
74	43	III	1013391	A	T	tv	InterGenic	NA	NA	NA	NA
68	39	III	1045777	A	T	tv	INTRON	NA	NA	NA	WBGene00015266
74	43	III	1054359	C	T	ts	InterGenic	NA	NA	NA	NA
6	33	III	1064217	T	G	tv	INTRON	NA	NA	NA	WBGene00006697
21	39	III	1071224	C	T	ts	INTRON	NA	NA	NA	WBGene00006697
66	45	III	1071877	T	C	ts	INTRON	NA	NA	NA	WBGene00006697
38	43	III	1099241	G	A	ts	InterGenic	NA	NA	NA	NA
7	28	III	1099267	T	C	ts	InterGenic	NA	NA	NA	NA
4	44	III	1105745	A	G	ts	INTRON	NA	NA	NA	WBGene00019030
21	39	III	1115470	T	A	tv	INTRON	NA	NA	NA	WBGene00019029
28	36	III	1119003	A	T	tv	INTRON	NA	NA	NA	WBGene00022104
30	42	III	1121363	A	C	tv	INTRON	NA	NA	NA	WBGene00022104
6	33	III	1153791	T	A	tv	INTRON	NA	NA	NA	WBGene00022103
19	43	III	1158633	A	G	ts	EXON	S	GGA->GGG	G->G	WBGene00022103
34	43	III	1221743	G	A	ts	INTRON	NA	NA	NA	WBGene00003978
1	38	III	1221781	G	T	tv	INTRON	NA	NA	NA	WBGene00003978
34	43	III	1321799	T	G	tv	UTR	R	AAA->AAC	K->N	WBGene00022327
21	39	III	1360376	C	T	ts	InterGenic	NA	NA	NA	NA
35	43	III	1374680	T	C	ts	UTR	R	TCC->CCC	S->P	WBGene00022352
7	28	III	1405784	G	A	ts	INTRON	NA	NA	NA	WBGene00022353
19	43	III	1432211	G	T	tv	InterGenic	NA	NA	NA	NA
35	43	III	1483465	A	G	ts	EXON	R	ATT->ACT	I->T	WBGene00022350
45	41	III	1508152	A	T	tv	INTRON	NA	NA	NA	WBGene00019715
34	43	III	1515028	C	T	ts	INTRON	NA	NA	NA	WBGene00019716
51	45	III	1525856	T	A	tv	INTRON	NA	NA	NA	WBGene00004905
30	42	III	1538460	T	A	tv	InterGenic	NA	NA	NA	NA
35	43	III	1547351	T	A	tv	INTRON	NA	NA	NA	WBGene00022056
66	45	III	1559227	A	G	ts	EXON	S	GAA->GAG	E->E	WBGene00022052
1	38	III	1612015	T	C	ts	INTRON	NA	NA	NA	WBGene00021247
50	44	III	1615395	C	T	ts	InterGenic	NA	NA	NA	NA
35	43	III	1626816	G	A	ts	INTRON	NA	NA	NA	WBGene00021244
21	39	III	1636850	A	G	ts	INTRON	NA	NA	NA	WBGene00021244
74	43	III	1637091	A	T	tv	INTRON	NA	NA	NA	WBGene00021244
4	44	III	1662661	G	A	ts	INTRON	NA	NA	NA	WBGene00021254
51	45	III	1718510	C	A	tv	EXON	NA	NA	NA	NA
3	44	III	1724539	A	T	tv	INTRON	NA	NA	NA	WBGene00004779
28	36	III	1728696	A	T	tv	INTRON	NA	NA	NA	WBGene00004779
50	44	III	1751569	C	T	ts	InterGenic	NA	NA	NA	NA
1	38	III	1786581	T	A	tv	InterGenic	NA	NA	NA	NA
34	43	III	1807119	A	T	tv	InterGenic	NA	NA	NA	NA
1	38	III	1822457	C	T	ts	INTRON	NA	NA	NA	WBGene00004249
19	43	III	1857106	T	A	tv	INTRON	NA	NA	NA	WBGene00021446
45	41	III	1876869	T	C	ts	EXON	R	TGT->CGT	C->R	WBGene00021444
30	42	III	1878691	A	T	tv	INTRON	NA	NA	NA	WBGene00004886
68	39	III	1879147	T	C	ts	INTRON	NA	NA	NA	WBGene00004886
16	33	III	1892622	T	C	ts	INTRON	NA	NA	NA	WBGene00015244
66	45	III	1895334	T	A	tv	INTRON	NA	NA	NA	WBGene00015241
35	43	III	1929800	G	T	tv	INTRON	NA	NA	NA	WBGene00004128
16	33	III	1939497	C	T	ts	UTR	R	GCC->GTC	A->V	WBGene00004128
74	43	III	1941507	T	A	tv	INTRON	NA	NA	NA	WBGene00018720
30	42	III	1944143	A	T	tv	InterGenic	NA	NA	NA	NA
66	45	III	1945647	A	G	ts	INTRON	NA	NA	NA	WBGene00018721
28	36	III	1949684	G	A	ts	INTRON	NA	NA	NA	WBGene00018721
38	43	III	2003539	T	G	tv	InterGenic	NA	NA	NA	NA
45	41	III	2004688	A	T	tv	InterGenic	NA	NA	NA	NA
51	45	III	2016209	T	A	tv	INTRON	NA	NA	NA	WBGene00021439
66	45	III	2030720	T	C	ts	InterGenic	NA	NA	NA	NA
45	41	III	2065851	C	A	tv	EXON	NA	NA	NA	NA
6	33	III	2122934	G	T	tv	InterGenic	NA	NA	NA	NA
35	43	III	2132067	C	T	ts	InterGenic	NA	NA	NA	NA
66	45	III	2133108	A	T	tv	InterGenic	NA	NA	NA	NA
51	45	III	2171983	A	G	ts	INTRON	NA	NA	NA	WBGene00021697
68	39	III	2222845	T	G	tv	EXON	R	ATT->CTT	I->L	WBGene00005142
3	44	III	2284824	T	A	tv	INTRON	NA	NA	NA	WBGene00021858
35	43	III	2316364	A	C	tv	EXON	R	AAA->AAC	K->N	WBGene00021857
34	43	III	2351389	G	A	ts	INTRON	NA	NA	NA	WBGene00001589
19	43	III	2377069	T	A	tv	INTRON	NA	NA	NA	WBGene00019199
68	39	III	2393008	T	A	tv	InterGenic	NA	NA	NA	NA
38	43	III	2456677	T	C	ts	INTRON	NA	NA	NA	WBGene00017102
35	43	III	2489485	T	C	ts	INTRON	NA	NA	NA	WBGene00021847
3	44	III	2490611	T	A	tv	INTRON	NA	NA	NA	WBGene00021847
21	39	III	2560708	G	T	tv	InterGenic	NA	NA	NA	NA
3	44	III	2578284	C	T	ts	InterGenic	NA	NA	NA	NA
45	41	III	2619871	T	G	tv	InterGenic	NA	NA	NA	NA
34	43	III	2625579	T	C	ts	EXON	R	TGC->CGC	C->R	WBGene00022192
21	39	III	2626312	T	C	ts	INTRON	NA	NA	NA	WBGene00022192
21	39	III	2664127	G	T	tv	INTRON	NA	NA	NA	WBGene00002915
38	43	III	2695865	T	A	tv	INTRON	NA	NA	NA	WBGene00022174
74	43	III	2696716	T	C	ts	INTRON	NA	NA	NA	WBGene00022174
35	43	III	2714862	T	G	tv	EXON	R	CAT->CCT	H->P	WBGene00022175
16	33	III	2728821	T	A	tv	INTRON	NA	NA	NA	WBGene00022172
7	28	III	2735282	C	A	tv	INTRON	NA	NA	NA	WBGene00022178
45	41	III	2797764	G	A	ts	INTRON	NA	NA	NA	WBGene00006695
3	44	III	2883593	A	T	tv	INTRON	NA	NA	NA	WBGene00018989
19	43	III	2900561	A	C	tv	InterGenic	NA	NA	NA	NA
74	43	III	2904972	T	A	tv	InterGenic	NA	NA	NA	NA
68	39	III	2921994	T	A	tv	INTRON	NA	NA	NA	WBGene00019995
38	43	III	2949923	T	A	tv	INTRON	NA	NA	NA	WBGene00019157
1	38	III	2958971	G	T	tv	UTR	R	AAG->AAT	K->N	WBGene00019157
50	44	III	2971987	C	T	ts	EXON	R	GGT->GAT	G->D	WBGene00021917
21	39	III	2986427	T	A	tv	INTRON	NA	NA	NA	WBGene00021915
7	28	III	2993156	G	C	tv	InterGenic	NA	NA	NA	NA
45	41	III	3131007	T	C	ts	INTRON	NA	NA	NA	WBGene00021817
21	39	III	3134169	A	T	tv	INTRON	NA	NA	NA	WBGene00003175
3	44	III	3160332	C	T	ts	InterGenic	NA	NA	NA	NA
4	44	III	3163289	T	A	tv	InterGenic	NA	NA	NA	NA
4	44	III	3177170	G	A	ts	EXON	S	GGG->GGA	G->G	WBGene00020102
34	43	III	3192146	C	A	tv	EXON	Nonsense	TCA->TAA	S->*	WBGene00020100
16	33	III	3216181	A	T	tv	INTRON	NA	NA	NA	WBGene00001494
68	39	III	3257561	A	T	tv	INTRON	NA	NA	NA	WBGene00021805
45	41	III	3257562	T	A	tv	INTRON	NA	NA	NA	WBGene00021805
45	41	III	3260784	G	A	ts	EXON	Nonsense	CGA->TGA	R->*	WBGene00021806
30	42	III	3261648	T	A	tv	InterGenic	NA	NA	NA	NA
66	45	III	3269606	A	T	tv	INTRON	NA	NA	NA	WBGene00021808
38	43	III	3282922	T	A	tv	INTRON	NA	NA	NA	WBGene00021814
6	33	III	3299586	A	T	tv	INTRON	NA	NA	NA	WBGene00021812
19	43	III	3300902	C	A	tv	INTRON	NA	NA	NA	WBGene00021812
38	43	III	3305498	A	G	ts	InterGenic	NA	NA	NA	NA
3	44	III	3362515	G	T	tv	INTRON	NA	NA	NA	WBGene00001559
6	33	III	3366340	C	T	ts	INTRON	NA	NA	NA	WBGene00004183
50	44	III	3368773	G	T	tv	INTRON	NA	NA	NA	WBGene00004183
16	33	III	3443408	G	T	tv	INTRON	NA	NA	NA	WBGene00004976
45	41	III	3452903	A	G	ts	InterGenic	NA	NA	NA	NA
6	33	III	3461902	G	A	ts	INTRON	NA	NA	NA	WBGene00007922
30	42	III	3571712	C	T	ts	InterGenic	NA	NA	NA	NA
68	39	III	3597459	C	T	ts	INTRON	NA	NA	NA	WBGene00004213
45	41	III	3613667	T	A	tv	INTRON	NA	NA	NA	WBGene00004765
30	42	III	3649923	T	C	ts	EXON	R	ATA->GTA	I->V	WBGene00008118
1	38	III	3705257	T	C	ts	InterGenic	NA	NA	NA	NA
35	43	III	3718038	G	T	tv	EXON	Nonsense	GGA->TGA	G->*	WBGene00007577
34	43	III	3763135	A	C	tv	INTRON	NA	NA	NA	WBGene00008091
66	45	III	3767564	C	T	ts	InterGenic	NA	NA	NA	NA
74	43	III	3812924	A	C	tv	InterGenic	NA	NA	NA	NA
74	43	III	3858181	A	G	ts	INTRON	NA	NA	NA	WBGene00000264
66	45	III	3957988	T	C	ts	UTR	S	TTT->TTC	F->F	WBGene00009503
30	42	III	3973201	T	A	tv	INTRON	NA	NA	NA	WBGene00003423
74	43	III	3985703	T	C	ts	EXON	R	AGA->GGA	R->G	WBGene00012379
4	44	III	4007980	G	T	tv	EXON	R	GCA->TCA	A->S	WBGene00007982
38	43	III	4021727	G	A	ts	EXON	R	GGA->AGA	G->R	WBGene00011367
16	33	III	4065966	T	C	ts	InterGenic	NA	NA	NA	NA
21	39	III	4103880	G	A	ts	InterGenic	NA	NA	NA	NA
1	38	III	4146803	T	C	ts	UTR	R	GTG->GCG	V->A	WBGene00006830
6	33	III	4154503	A	C	tv	EXON	S	AGA->CGA	R->R	WBGene00006448
4	44	III	4178729	A	C	tv	UTR	R	CTT->CGT	L->R	WBGene00007622
34	43	III	4193842	C	T	ts	UTR	R	CGG->TGG	R->W	WBGene00006959
38	43	III	4224760	G	A	ts	INTRON	NA	NA	NA	WBGene00003401
4	44	III	4232277	G	A	ts	INTRON	NA	NA	NA	WBGene00003619
35	43	III	4240382	C	T	ts	InterGenic	NA	NA	NA	NA
50	44	III	4273153	A	G	ts	InterGenic	NA	NA	NA	NA
3	44	III	4276663	G	T	tv	UTR	R	CAA->AAA	Q->K	WBGene00006331
34	43	III	4340800	A	T	tv	InterGenic	NA	NA	NA	NA
16	33	III	4371309	C	A	tv	INTRON	NA	NA	NA	WBGene00000513
74	43	III	4386260	G	T	tv	EXON	Nonsense	GGA->TGA	G->*	WBGene00007134
34	43	III	4413274	G	A	ts	InterGenic	NA	NA	NA	NA
34	43	III	4421810	C	T	ts	INTRON	NA	NA	NA	WBGene00000520
19	43	III	4453948	A	C	tv	InterGenic	NA	NA	NA	NA
16	33	III	4513896	C	T	ts	InterGenic	NA	NA	NA	NA
51	45	III	4540612	T	C	ts	EXON	R	ATT->GTT	I->V	WBGene00010904
30	42	III	4549691	A	T	tv	INTRON	NA	NA	NA	WBGene00010907
74	43	III	4590891	T	G	tv	EXON	R	GTT->GGT	V->G	WBGene00004874
34	43	III	4649576	T	G	tv	EXON	NA	NA	NA	NA
45	41	III	4649755	G	T	tv	InterGenic	NA	NA	NA	NA
74	43	III	4654820	A	G	ts	EXON	S	TGT->TGC	C->C	WBGene00011954
74	43	III	4698606	A	C	tv	INTRON	NA	NA	NA	WBGene00001036
45	41	III	4714855	C	T	ts	EXON	S	ACG->ACA	T->T	WBGene00011415
6	33	III	4770837	T	A	tv	INTRON	NA	NA	NA	WBGene00007170
35	43	III	4806421	T	C	ts	INTRON	NA	NA	NA	WBGene00003912
30	42	III	4864150	G	T	tv	EXON	R	AGC->ATC	S->I	WBGene00000767
66	45	III	4892615	T	C	ts	INTRON	NA	NA	NA	WBGene00017828
21	39	III	4920022	G	A	ts	EXON	R	GCC->GTC	A->V	WBGene00006735
6	33	III	4957024	A	G	ts	EXON	R	CAC->CGC	H->R	WBGene00016137
7	28	III	5040020	C	T	ts	INTRON	NA	NA	NA	WBGene00016677
68	39	III	5151283	T	C	ts	InterGenic	NA	NA	NA	NA
3	44	III	5231243	A	G	ts	EXON	R	ACT->GCT	T->A	WBGene00016408
34	43	III	5249845	A	G	ts	EXON	R	TCC->CCC	S->P	WBGene00016409
35	43	III	5252522	G	A	ts	INTRON	NA	NA	NA	WBGene00016409
38	43	III	5298321	A	C	tv	UTR	R	ATT->CTT	I->L	WBGene00020530
7	28	III	5315475	G	T	tv	INTRON	R	CGA->CTA	R->L	WBGene00004095
7	28	III	5365366	C	A	tv	INTRON	NA	NA	NA	WBGene00000973
35	43	III	5388438	T	C	ts	EXON	R	ATG->GTG	M->V	WBGene00021316
4	44	III	5449630	T	C	ts	UTR	R	ACA->GCA	T->A	WBGene00044410
35	43	III	5538486	A	C	tv	INTRON	NA	NA	NA	WBGene00017031
30	42	III	5565080	A	G	ts	UTR	R	CAC->CGC	H->R	WBGene00003371
35	43	III	5565444	C	T	ts	EXON	R	CCG->TCG	P->S	WBGene00003371
4	44	III	5570354	A	T	tv	InterGenic	NA	NA	NA	NA
38	43	III	5604056	G	A	ts	InterGenic	NA	NA	NA	NA
1	38	III	5643993	T	A	tv	INTRON	NA	NA	NA	WBGene00000518
45	41	III	5713394	G	A	ts	EXON	R	AGT->AAT	S->N	WBGene00015143
68	39	III	5724361	A	T	tv	INTRON	NA	NA	NA	WBGene00006943
50	44	III	5733964	C	T	ts	InterGenic	NA	NA	NA	NA
7	28	III	5812384	A	T	tv	InterGenic	NA	NA	NA	NA
74	43	III	5824630	A	G	ts	INTRON	NA	NA	NA	WBGene00044411
4	44	III	5828628	G	T	tv	UTR	R	TCT->TAT	S->Y	WBGene00007016
35	43	III	5840367	T	C	ts	InterGenic	NA	NA	NA	NA
3	44	III	5877015	G	A	ts	UTR	R	CGG->TGG	R->W	WBGene00003252
38	43	III	5886376	G	T	tv	EXON	R	ACT->AAT	T->N	WBGene00016198
1	38	III	5917289	C	T	ts	InterGenic	NA	NA	NA	NA
50	44	III	5918495	A	G	ts	UTR	R	ATA->ACA	I->T	WBGene00016201
51	45	III	5954973	C	A	tv	INTRON	NA	NA	NA	WBGene00017778
1	38	III	5965747	T	A	tv	InterGenic	NA	NA	NA	NA
74	43	III	6003300	G	T	tv	EXON	R	GCC->TCC	A->S	WBGene00020209
38	43	III	6080046	T	A	tv	InterGenic	NA	NA	NA	NA
38	43	III	6094849	G	A	ts	INTRON	NA	NA	NA	WBGene00015480
34	43	III	6099253	A	G	ts	INTRON	NA	NA	NA	WBGene00015480
34	43	III	6128883	T	C	ts	INTRON	NA	NA	NA	WBGene00021534
35	43	III	6148541	C	A	tv	INTRON	NA	NA	NA	WBGene00021532
38	43	III	6160852	T	C	ts	EXON	R	TGT->CGT	C->R	WBGene00003593
4	44	III	6209580	G	T	tv	EXON	Nonsense	GGA->TGA	G->*	WBGene00016010
28	36	III	6244986	C	T	ts	INTRON	NA	NA	NA	WBGene00020441
35	43	III	6321771	A	C	tv	INTRON	NA	NA	NA	WBGene00016980
4	44	III	6323227	G	T	tv	EXON	R	CAA->AAA	Q->K	WBGene00016980
50	44	III	6326277	C	A	tv	InterGenic	NA	NA	NA	NA
51	45	III	6356830	G	A	ts	INTRON	NA	NA	NA	WBGene00016977
34	43	III	6359296	T	C	ts	INTRON	NA	NA	NA	WBGene00016977
3	44	III	6478734	A	G	ts	InterGenic	NA	NA	NA	NA
19	43	III	6496156	C	A	tv	EXON	S	ACC->ACA	T->T	WBGene00044455
35	43	III	6515662	T	G	tv	InterGenic	NA	NA	NA	NA
66	45	III	6629046	T	C	ts	InterGenic	NA	NA	NA	NA
68	39	III	6636707	G	T	tv	INTRON	NA	NA	NA	WBGene00015735
19	43	III	6653986	C	A	tv	InterGenic	NA	NA	NA	NA
3	44	III	6692369	T	C	ts	INTRON	NA	NA	NA	WBGene00004316
35	43	III	6718690	C	A	tv	InterGenic	NA	NA	NA	NA
21	39	III	6783846	G	A	ts	INTRON	NA	NA	NA	WBGene00000998
6	33	III	6792750	G	A	ts	INTRON	NA	NA	NA	WBGene00000998
35	43	III	6819736	A	G	ts	EXON	NA	NA	NA	NA
50	44	III	6819940	A	G	ts	InterGenic	NA	NA	NA	NA
16	33	III	6842522	T	C	ts	EXON	R	ATT->ACT	I->T	WBGene00006498
19	43	III	6873908	G	T	tv	InterGenic	NA	NA	NA	NA
74	43	III	6876327	A	G	ts	InterGenic	NA	NA	NA	NA
45	41	III	6947332	T	C	ts	EXON	R	TAT->CAT	Y->H	WBGene00002845
50	44	III	6972791	C	A	tv	EXON	S	GCC->GCA	A->A	WBGene00004340
45	41	III	7043646	A	G	ts	INTRON	NA	NA	NA	WBGene00023414
35	43	III	7081989	G	A	ts	InterGenic	NA	NA	NA	NA
50	44	III	7131711	G	A	ts	EXON	S	TAG->TAA	*->*	WBGene00015107
66	45	III	7204156	A	C	tv	INTRON	NA	NA	NA	WBGene00006592
30	42	III	7221696	A	G	ts	InterGenic	NA	NA	NA	NA
45	41	III	7227529	A	C	tv	EXON	S	ACT->ACG	T->T	WBGene00020111
21	39	III	7234616	C	A	tv	InterGenic	NA	NA	NA	NA
21	39	III	7288027	T	A	tv	INTRON	NA	NA	NA	WBGene00015162
4	44	III	7452408	A	T	tv	InterGenic	NA	NA	NA	NA
34	43	III	7469631	G	C	tv	InterGenic	NA	NA	NA	NA
30	42	III	7505378	C	A	tv	InterGenic	NA	NA	NA	NA
66	45	III	7567851	A	G	ts	EXON	R	ATC->ACC	I->T	WBGene00020050
38	43	III	7589369	C	T	ts	INTRON	NA	NA	NA	WBGene00000846
35	43	III	7686555	T	G	tv	EXON	NA	NA	NA	NA
3	44	III	7703275	T	C	ts	EXON	R	AGG->GGG	R->G	WBGene00003002
35	43	III	7707403	A	G	ts	EXON	S	CAT->CAC	H->H	WBGene00003002
38	43	III	7885966	A	G	ts	EXON	NA	NA	NA	WBGene00022800
3	44	III	7898587	C	A	tv	InterGenic	NA	NA	NA	NA
38	43	III	7903931	G	T	tv	INTRON	NA	NA	NA	WBGene00022797
45	41	III	7908444	T	C	ts	InterGenic	NA	NA	NA	NA
30	42	III	7932813	T	C	ts	EXON	S	GAT->GAC	D->D	WBGene00003801
34	43	III	8045737	G	T	tv	EXON	R	GTT->TTT	V->F	WBGene00019679
34	43	III	8173555	T	C	ts	InterGenic	NA	NA	NA	NA
50	44	III	8219834	C	A	tv	InterGenic	NA	NA	NA	NA
51	45	III	8251528	T	G	tv	EXON	R	GTC->GGC	V->G	WBGene00002231
74	43	III	8334644	T	C	ts	InterGenic	NA	NA	NA	NA
21	39	III	8392407	A	G	ts	INTRON	NA	NA	NA	WBGene00044677
68	39	III	8399267	A	G	ts	UTR	R	TCA->CCA	S->P	WBGene00002249
51	45	III	8457619	C	T	ts	InterGenic	NA	NA	NA	NA
1	38	III	8464501	T	G	tv	InterGenic	NA	NA	NA	NA
74	43	III	8513675	T	A	tv	INTRON	NA	NA	NA	WBGene00015418
28	36	III	8733047	A	G	ts	InterGenic	NA	NA	NA	NA
51	45	III	8748094	A	T	tv	INTRON	NA	NA	NA	WBGene00022721
51	45	III	8762961	G	A	ts	InterGenic	NA	NA	NA	NA
19	43	III	8782275	C	T	ts	InterGenic	NA	NA	NA	NA
1	38	III	8789224	G	A	ts	INTRON	NA	NA	NA	WBGene00018833
34	43	III	8792463	G	A	ts	InterGenic	NA	NA	NA	NA
3	44	III	8832892	C	A	tv	EXON	R	GAT->TAT	D->Y	WBGene00018418
66	45	III	8835265	G	A	ts	INTRON	NA	NA	NA	WBGene00018418
38	43	III	8965577	C	T	ts	UTR	R	GCT->GTT	A->V	WBGene00001734
7	28	III	9020116	G	T	tv	EXON	R	AGC->ATC	S->I	WBGene00010314
35	43	III	9064509	T	C	ts	EXON	S	TCA->TCG	S->S	WBGene00003001
68	39	III	9156454	G	A	ts	EXON	R	GCC->ACC	A->T	WBGene00010074
50	44	III	9172476	G	A	ts	INTRON	NA	NA	NA	WBGene00002081
1	38	III	9322942	T	C	ts	EXON	R	ATC->ACC	I->T	WBGene00000770
16	33	III	9325464	G	A	ts	INTRON	NA	NA	NA	WBGene00008042
6	33	III	9379424	G	A	ts	InterGenic	NA	NA	NA	NA
30	42	III	9410747	A	T	tv	InterGenic	NA	NA	NA	NA
3	44	III	9415737	C	A	tv	InterGenic	NA	NA	NA	NA
35	43	III	9424930	T	A	tv	InterGenic	NA	NA	NA	NA
4	44	III	9433916	A	G	ts	InterGenic	NA	NA	NA	NA
28	36	III	9439315	G	A	ts	EXON	R	CTC->TTC	L->F	WBGene00001284
68	39	III	9451508	C	T	ts	InterGenic	NA	NA	NA	NA
35	43	III	9461802	C	T	ts	EXON	R	TCG->TTG	S->L	WBGene00004980
4	44	III	9465799	T	C	ts	UTR	S	CTT->CTC	L->L	WBGene00007188
30	42	III	9491359	T	C	ts	InterGenic	NA	NA	NA	NA
34	43	III	9497879	G	A	ts	INTRON	NA	NA	NA	WBGene00004933
38	43	III	9567476	T	C	ts	InterGenic	NA	NA	NA	NA
21	39	III	9581217	A	T	tv	UTR	R	CTC->CAC	L->H	WBGene00008168
19	43	III	9601056	T	A	tv	InterGenic	NA	NA	NA	NA
34	43	III	9676809	T	C	ts	INTRON	NA	NA	NA	WBGene00007402
21	39	III	9695830	T	G	tv	INTRON	NA	NA	NA	WBGene00007400
3	44	III	9761092	T	G	tv	INTRON	NA	NA	NA	WBGene00011503
3	44	III	9804834	A	G	ts	EXON	S	TGT->TGC	C->C	WBGene00014012
34	43	III	9810627	G	A	ts	EXON	Nonsense	TGG->TGA	W->*	WBGene00014014
74	43	III	9907148	T	A	tv	INTRON	NA	NA	NA	WBGene00009594
50	44	III	9944305	G	T	tv	INTRON	NA	NA	NA	WBGene00001603
66	45	III	9952282	T	A	tv	EXON	R	GAC->GTC	D->V	WBGene00003389
34	43	III	10011897	T	C	ts	InterGenic	NA	NA	NA	NA
68	39	III	10015916	A	G	ts	EXON	R	CTG->CCG	L->P	WBGene00004344
51	45	III	10075598	A	C	tv	INTRON	NA	NA	NA	WBGene00011807
66	45	III	10080132	C	T	ts	InterGenic	NA	NA	NA	NA
35	43	III	10091605	T	C	ts	INTRON	NA	NA	NA	WBGene00011815
51	45	III	10106676	T	G	tv	InterGenic	NA	NA	NA	NA
3	44	III	10228937	G	A	ts	EXON	S	AGC->AGT	S->S	WBGene00013498
50	44	III	10229713	G	A	ts	INTRON	NA	NA	NA	WBGene00013498
6	33	III	10240276	T	G	tv	EXON	R	TCC->GCC	S->A	WBGene00013499
6	33	III	10381560	A	T	tv	InterGenic	NA	NA	NA	NA
21	39	III	10445327	C	A	tv	InterGenic	NA	NA	NA	NA
35	43	III	10482678	A	C	tv	INTRON	NA	NA	NA	WBGene00008425
21	39	III	10559332	T	C	ts	EXON	R	ATC->GTC	I->V	WBGene00012859
51	45	III	10561122	G	A	ts	INTRON	NA	NA	NA	WBGene00012859
34	43	III	10697011	T	C	ts	INTRON	NA	NA	NA	WBGene00001478
6	33	III	10736353	T	A	tv	EXON	NA	NA	NA	NA
30	42	III	10756158	C	T	ts	INTRON	NA	NA	NA	WBGene00010476
66	45	III	10799956	A	G	ts	EXON	S	CAT->CAC	H->H	WBGene00010772
7	28	III	10801531	G	A	ts	INTRON	NA	NA	NA	WBGene00010772
7	28	III	10859475	A	G	ts	INTRON	NA	NA	NA	WBGene00003898
28	36	III	10912823	A	G	ts	INTRON	NA	NA	NA	WBGene00000853
4	44	III	10957641	A	G	ts	InterGenic	NA	NA	NA	NA
4	44	III	10985735	T	G	tv	InterGenic	NA	NA	NA	NA
16	33	III	10991201	G	A	ts	INTRON	NA	NA	NA	WBGene00012273
45	41	III	11003325	A	C	tv	InterGenic	NA	NA	NA	NA
66	45	III	11012321	T	C	ts	InterGenic	NA	NA	NA	NA
28	36	III	11028966	A	C	tv	EXON	R	TTT->TGT	F->C	WBGene00012969
66	45	III	11086170	T	A	tv	InterGenic	NA	NA	NA	NA
45	41	III	11099650	A	T	tv	INTRON	NA	NA	NA	WBGene00001815
51	45	III	11112561	G	T	tv	InterGenic	NA	NA	NA	NA
50	44	III	11149620	G	T	tv	EXON	R	GGG->GTG	G->V	WBGene00012936
6	33	III	11201158	A	C	tv	InterGenic	NA	NA	NA	NA
4	44	III	11202109	C	T	ts	InterGenic	NA	NA	NA	NA
19	43	III	11278571	A	T	tv	INTRON	NA	NA	NA	WBGene00012932
4	44	III	11286307	G	A	ts	INTRON	NA	NA	NA	WBGene00012934
74	43	III	11316080	A	G	ts	INTRON	NA	NA	NA	WBGene00006563
6	33	III	11318697	T	A	tv	INTRON	NA	NA	NA	WBGene00012935
28	36	III	11392536	T	C	ts	INTRON	NA	NA	NA	WBGene00003759
51	45	III	11436151	C	T	ts	INTRON	NA	NA	NA	WBGene00004735
34	43	III	11465837	A	G	ts	EXON	R	ATG->ACG	M->T	WBGene00012943
34	43	III	11475720	T	A	tv	InterGenic	NA	NA	NA	NA
51	45	III	11482890	T	C	ts	EXON	R	CAA->CGA	Q->R	WBGene00013421
66	45	III	11488278	A	T	tv	InterGenic	NA	NA	NA	NA
1	38	III	11496101	A	T	tv	INTRON	NA	NA	NA	WBGene00013447
28	36	III	11555702	C	T	ts	InterGenic	NA	NA	NA	NA
68	39	III	11566385	G	A	ts	EXON	R	GCT->ACT	A->T	WBGene00013436
66	45	III	11617056	T	C	ts	EXON	R	TTT->CTT	F->L	WBGene00013425
51	45	III	11618466	A	T	tv	INTRON	NA	NA	NA	WBGene00013425
38	43	III	11620861	A	T	tv	INTRON	NA	NA	NA	WBGene00013425
34	43	III	11626078	A	T	tv	INTRON	NA	NA	NA	WBGene00001633
1	38	III	11626220	C	G	tv	INTRON	NA	NA	NA	WBGene00001633
45	41	III	11635410	T	G	tv	EXON	R	AGT->CGT	S->R	WBGene00006552
21	39	III	11671622	T	A	tv	INTRON	NA	NA	NA	WBGene00000793
1	38	III	11671766	T	C	ts	INTRON	NA	NA	NA	WBGene00000793
1	38	III	11676780	T	A	tv	INTRON	NA	NA	NA	WBGene00000793
68	39	III	11691972	C	A	tv	INTRON	NA	NA	NA	WBGene00000793
16	33	III	11715773	T	C	ts	INTRON	NA	NA	NA	WBGene00012756
51	45	III	11765414	A	T	tv	INTRON	NA	NA	NA	WBGene00007703
35	43	III	11775365	A	G	ts	INTRON	NA	NA	NA	WBGene00007021
30	42	III	11779973	T	A	tv	InterGenic	NA	NA	NA	NA
45	41	III	11833758	C	A	tv	UTR	R	GCA->TCA	A->S	WBGene00003826
6	33	III	11875403	A	G	ts	INTRON	NA	NA	NA	WBGene00013227
50	44	III	11921440	A	G	ts	UTR	R	ACG->GCG	T->A	WBGene00013238
51	45	III	11958825	A	G	ts	INTRON	NA	NA	NA	WBGene00006596
19	43	III	11990986	A	T	tv	INTRON	NA	NA	NA	WBGene00006937
4	44	III	12054903	C	T	ts	INTRON	NA	NA	NA	WBGene00000201
35	43	III	12057635	T	G	tv	INTRON	NA	NA	NA	WBGene00000201
35	43	III	12064583	T	C	ts	INTRON	NA	NA	NA	WBGene00006993
45	41	III	12078303	G	A	ts	INTRON	NA	NA	NA	WBGene00003779
19	43	III	12126891	A	T	tv	INTRON	NA	NA	NA	WBGene00013543
30	42	III	12169112	A	T	tv	INTRON	NA	NA	NA	WBGene00013545
66	45	III	12171295	A	T	tv	InterGenic	NA	NA	NA	NA
35	43	III	12174015	G	T	tv	INTRON	NA	NA	NA	WBGene00001636
34	43	III	12193223	T	C	ts	EXON	R	ACA->GCA	T->A	WBGene00003892
74	43	III	12212818	T	A	tv	INTRON	NA	NA	NA	WBGene00013549
45	41	III	12213134	T	A	tv	INTRON	NA	NA	NA	WBGene00013549
4	44	III	12241073	A	T	tv	INTRON	NA	NA	NA	WBGene00006571
38	43	III	12253980	A	T	tv	INTRON	NA	NA	NA	WBGene00013557
28	36	III	12273220	T	A	tv	INTRON	NA	NA	NA	WBGene00013557
16	33	III	12280391	A	T	tv	INTRON	NA	NA	NA	WBGene00013558
74	43	III	12351927	A	G	ts	EXON	R	ATC->GTC	I->V	WBGene00013561
50	44	III	12361338	G	T	tv	InterGenic	NA	NA	NA	NA
21	39	III	12416940	G	T	tv	INTRON	NA	NA	NA	WBGene00013034
45	41	III	12427644	A	G	ts	INTRON	NA	NA	NA	WBGene00004027
6	33	III	12477342	C	T	ts	INTRON	NA	NA	NA	WBGene00013042
38	43	III	12530557	T	C	ts	EXON	S	GCA->GCG	A->A	WBGene00013744
34	43	III	12533935	A	C	tv	InterGenic	NA	NA	NA	NA
30	42	III	12543504	C	T	ts	INTRON	NA	NA	NA	WBGene00013732
19	43	III	12576142	G	T	tv	InterGenic	NA	NA	NA	NA
68	39	III	12603190	C	T	ts	INTRON	NA	NA	NA	WBGene00007030
66	45	III	12608551	C	T	ts	EXON	NA	NA	NA	NA
74	43	III	12608858	T	C	ts	InterGenic	NA	NA	NA	NA
35	43	III	12638860	A	T	tv	INTRON	NA	NA	NA	WBGene00004161
4	44	III	12639167	C	T	ts	INTRON	NA	NA	NA	WBGene00004161
50	44	III	12726524	G	A	ts	EXON	R	GAA->AAA	E->K	WBGene00007027
35	43	III	12727880	G	T	tv	INTRON	R	GGT->TGT	G->C	WBGene00007027
51	45	III	12732708	A	T	tv	INTRON	NA	NA	NA	WBGene00007027
35	43	III	12759435	T	C	ts	EXON	R	GTT->GCT	V->A	WBGene00005756
51	45	III	12768346	T	A	tv	INTRON	NA	NA	NA	WBGene00013913
34	43	III	12803798	C	A	tv	InterGenic	NA	NA	NA	NA
45	41	III	12812259	T	A	tv	InterGenic	NA	NA	NA	NA
4	44	III	12817732	C	A	tv	INTRON	NA	NA	NA	WBGene00000203
28	36	III	12824592	A	G	ts	INTRON	NA	NA	NA	WBGene00012544
21	39	III	12828346	C	A	tv	InterGenic	NA	NA	NA	NA
3	44	III	12860821	A	C	tv	InterGenic	NA	NA	NA	NA
74	43	III	12863565	G	T	tv	InterGenic	NA	NA	NA	NA
30	42	III	12863647	C	T	ts	InterGenic	NA	NA	NA	NA
1	38	III	12884792	T	C	ts	INTRON	NA	NA	NA	WBGene00006804
51	45	III	12894040	C	A	tv	InterGenic	NA	NA	NA	NA
74	43	III	12922813	T	G	tv	INTRON	NA	NA	NA	WBGene00012555
38	43	III	12925628	C	A	tv	INTRON	NA	NA	NA	WBGene00012555
28	36	III	12930538	T	C	ts	INTRON	NA	NA	NA	WBGene00012557
38	43	III	12935530	C	A	tv	INTRON	NA	NA	NA	WBGene00012559
30	42	III	12941614	T	A	tv	InterGenic	NA	NA	NA	NA
45	41	III	12990287	C	T	ts	INTRON	NA	NA	NA	WBGene00014180
35	43	III	12997351	A	T	tv	INTRON	NA	NA	NA	WBGene00014181
1	38	III	13147727	T	C	ts	INTRON	NA	NA	NA	WBGene00012719
4	44	III	13177094	C	A	tv	InterGenic	NA	NA	NA	NA
45	41	III	13250396	C	T	ts	EXON	S	TGC->TGT	C->C	WBGene00010138
28	36	III	13269524	T	G	tv	InterGenic	NA	NA	NA	NA
3	44	III	13282387	C	A	tv	INTRON	NA	NA	NA	WBGene00006798
4	44	III	13333797	C	T	ts	InterGenic	NA	NA	NA	NA
21	39	III	13383824	A	T	tv	InterGenic	NA	NA	NA	NA
19	43	III	13450104	A	G	ts	INTRON	NA	NA	NA	WBGene00000834
35	43	III	13483269	A	T	tv	INTRON	NA	NA	NA	WBGene00012099
45	41	III	13523774	C	T	ts	INTRON	R	GCT->ACT	A->T	WBGene00004075
38	43	III	13524658	C	T	ts	InterGenic	NA	NA	NA	NA
6	33	III	13561980	T	C	ts	EXON	R	GAG->GGG	E->G	WBGene00011475
30	42	III	13567001	T	C	ts	EXON	R	CAA->CGA	Q->R	WBGene00011476
30	42	III	13567878	G	A	ts	EXON	S	CTG->TTG	L->L	WBGene00011476
45	41	III	13577372	G	T	tv	INTRON	NA	NA	NA	WBGene00003887
19	43	III	13640558	G	T	tv	EXON	R	TCC->TAC	S->Y	WBGene00011731
34	43	III	13644565	A	C	tv	EXON	R	CAG->CCG	Q->P	WBGene00011729
51	45	III	13660853	T	C	ts	InterGenic	NA	NA	NA	NA
66	45	III	13660961	T	C	ts	InterGenic	NA	NA	NA	NA
38	43	III	13663185	G	A	ts	InterGenic	NA	NA	NA	NA
74	43	III	13674458	A	G	ts	EXON	R	ACT->GCT	T->A	WBGene00000179
1	38	III	13721721	C	A	tv	EXON	S	ACC->ACA	T->T	WBGene00003048
19	43	III	13764781	C	T	ts	EXON	R	CGT->CAT	R->H	WBGene00010665
4	44	IV	116233	A	G	ts	EXON	NA	NA	NA	NA
51	45	IV	125334	A	G	ts	INTRON	NA	NA	NA	WBGene00017929
4	44	IV	167410	G	T	tv	INTRON	NA	NA	NA	WBGene00021396
6	33	IV	193739	A	G	ts	INTRON	NA	NA	NA	WBGene00021402
30	42	IV	292988	C	A	tv	INTRON	NA	NA	NA	WBGene00019298
3	44	IV	309618	A	G	ts	INTRON	NA	NA	NA	WBGene00019300
19	43	IV	340716	T	C	ts	INTRON	NA	NA	NA	WBGene00017576
21	39	IV	364680	G	T	tv	INTRON	NA	NA	NA	WBGene00022048
50	44	IV	387162	A	G	ts	EXON	R	CAT->CGT	H->R	WBGene00044789
35	43	IV	393978	T	G	tv	INTRON	NA	NA	NA	WBGene00020297
34	43	IV	429623	T	C	ts	INTRON	NA	NA	NA	WBGene00002041
19	43	IV	439230	T	G	tv	INTRON	NA	NA	NA	WBGene00002041
35	43	IV	444926	A	G	ts	InterGenic	NA	NA	NA	NA
66	45	IV	481507	G	A	ts	InterGenic	NA	NA	NA	NA
7	28	IV	489986	A	T	tv	InterGenic	NA	NA	NA	NA
50	44	IV	500594	T	C	ts	InterGenic	NA	NA	NA	NA
38	43	IV	500991	T	G	tv	InterGenic	NA	NA	NA	NA
51	45	IV	605438	A	G	ts	EXON	S	GGA->GGG	G->G	WBGene00000676
30	42	IV	613080	G	A	ts	INTRON	R	AGC->AAC	S->N	WBGene00002140
45	41	IV	648828	A	G	ts	InterGenic	NA	NA	NA	NA
74	43	IV	658836	T	C	ts	InterGenic	NA	NA	NA	NA
51	45	IV	709542	A	G	ts	InterGenic	NA	NA	NA	NA
34	43	IV	725885	G	T	tv	INTRON	NA	NA	NA	WBGene00044459
3	44	IV	727105	T	G	tv	EXON	R	GAT->GCT	D->A	WBGene00044459
50	44	IV	744536	T	C	ts	INTRON	NA	NA	NA	WBGene00021948
38	43	IV	765541	G	A	ts	EXON	R	CCA->TCA	P->S	WBGene00018928
35	43	IV	787226	A	G	ts	INTRON	NA	NA	NA	WBGene00004824
35	43	IV	809910	A	T	tv	INTRON	NA	NA	NA	WBGene00021936
45	41	IV	818833	A	T	tv	INTRON	NA	NA	NA	WBGene00021936
50	44	IV	825461	T	A	tv	InterGenic	NA	NA	NA	NA
45	41	IV	832571	T	G	tv	EXON	R	TTG->GTG	L->V	WBGene00044742
3	44	IV	838215	A	T	tv	INTRON	NA	NA	NA	WBGene00021943
19	43	IV	873501	A	T	tv	INTRON	NA	NA	NA	WBGene00021939
19	43	IV	935559	C	A	tv	INTRON	R	AGG->ATG	R->M	WBGene00019067
3	44	IV	968620	T	A	tv	INTRON	NA	NA	NA	WBGene00004047
28	36	IV	973983	T	A	tv	INTRON	NA	NA	NA	WBGene00004047
50	44	IV	974432	A	T	tv	INTRON	NA	NA	NA	WBGene00004047
45	41	IV	995411	T	G	tv	INTRON	NA	NA	NA	WBGene00021924
21	39	IV	1020531	C	T	ts	InterGenic	NA	NA	NA	NA
1	38	IV	1020789	A	C	tv	InterGenic	NA	NA	NA	NA
19	43	IV	1051412	T	G	tv	InterGenic	NA	NA	NA	WBGene00219399
21	39	IV	1055117	C	T	ts	EXON	S	TTG->TTA	L->L	WBGene00021930
7	28	IV	1071574	T	A	tv	InterGenic	NA	NA	NA	NA
16	33	IV	1091233	G	A	ts	INTRON	NA	NA	NA	WBGene00021934
35	43	IV	1145641	T	A	tv	InterGenic	NA	NA	NA	NA
68	39	IV	1146604	A	G	ts	INTRON	NA	NA	NA	WBGene00016797
66	45	IV	1159356	A	T	tv	InterGenic	NA	NA	NA	NA
28	36	IV	1166346	G	T	tv	InterGenic	NA	NA	NA	NA
3	44	IV	1349245	A	G	ts	INTRON	NA	NA	NA	WBGene00004338
4	44	IV	1363193	C	T	ts	InterGenic	NA	NA	NA	NA
35	43	IV	1412136	T	G	tv	INTRON	NA	NA	NA	WBGene00022310
35	43	IV	1425979	C	T	ts	EXON	R	TGT->TAT	C->Y	WBGene00022312
68	39	IV	1442673	G	A	ts	EXON	R	GCC->GTC	A->V	WBGene00000547
51	45	IV	1459588	A	G	ts	InterGenic	NA	NA	NA	NA
21	39	IV	1483865	A	G	ts	InterGenic	NA	NA	NA	NA
3	44	IV	1501038	C	T	ts	INTRON	NA	NA	NA	WBGene00022306
7	28	IV	1509305	C	T	ts	INTRON	NA	NA	NA	WBGene00022306
34	43	IV	1534280	A	G	ts	INTRON	NA	NA	NA	WBGene00019370
50	44	IV	1553033	T	C	ts	UTR	NA	NA	NA	WBGene00044073
4	44	IV	1591236	A	T	tv	INTRON	NA	NA	NA	WBGene00003794
30	42	IV	1606809	T	A	tv	INTRON	NA	NA	NA	WBGene00021514
74	43	IV	1607328	A	T	tv	EXON	NA	NA	NA	WBGene00021514
50	44	IV	1668334	T	A	tv	INTRON	NA	NA	NA	WBGene00021512
51	45	IV	1716104	A	C	tv	InterGenic	NA	NA	NA	NA
68	39	IV	1801079	T	C	ts	InterGenic	NA	NA	NA	NA
66	45	IV	1826873	C	T	ts	InterGenic	NA	NA	NA	WBGene00000553
38	43	IV	1852171	G	A	ts	INTRON	NA	NA	NA	WBGene00001173
74	43	IV	1869478	A	T	tv	INTRON	NA	NA	NA	WBGene00001173
21	39	IV	1891133	T	G	tv	InterGenic	NA	NA	NA	NA
66	45	IV	1906757	T	C	ts	INTRON	NA	NA	NA	WBGene00001186
3	44	IV	1928516	C	A	tv	INTRON	NA	NA	NA	WBGene00018681
3	44	IV	2006435	T	A	tv	INTRON	NA	NA	NA	WBGene00022296
66	45	IV	2008581	A	T	tv	UTR	R	ATT->TTT	I->F	WBGene00022296
74	43	IV	2009357	A	T	tv	INTRON	NA	NA	NA	WBGene00022301
3	44	IV	2011000	A	T	tv	INTRON	NA	NA	NA	WBGene00022301
16	33	IV	2017446	G	A	ts	INTRON	NA	NA	NA	WBGene00022301
4	44	IV	2025111	T	A	tv	INTRON	NA	NA	NA	WBGene00022301
34	43	IV	2050824	T	C	ts	InterGenic	NA	NA	NA	NA
66	45	IV	2053028	T	C	ts	INTRON	NA	NA	NA	WBGene00044467
16	33	IV	2057542	A	G	ts	InterGenic	NA	NA	NA	NA
19	43	IV	2082778	A	T	tv	InterGenic	NA	NA	NA	NA
45	41	IV	2092743	A	T	tv	INTRON	NA	NA	NA	WBGene00044649
28	36	IV	2101046	A	G	ts	INTRON	NA	NA	NA	WBGene00219423
30	42	IV	2165069	T	A	tv	InterGenic	NA	NA	NA	NA
28	36	IV	2172198	G	A	ts	InterGenic	NA	NA	NA	NA
34	43	IV	2253059	G	A	ts	UTR	S	TAC->TAT	Y->Y	WBGene00019786
1	38	IV	2258173	A	T	tv	INTRON	NA	NA	NA	WBGene00019786
66	45	IV	2306287	G	A	ts	INTRON	NA	NA	NA	WBGene00021416
50	44	IV	2318423	T	C	ts	InterGenic	NA	NA	NA	NA
35	43	IV	2319107	T	C	ts	InterGenic	NA	NA	NA	NA
4	44	IV	2359041	G	C	tv	INTRON	NA	NA	NA	WBGene00021423
66	45	IV	2417279	T	G	tv	InterGenic	NA	NA	NA	NA
51	45	IV	2445521	A	T	tv	INTRON	NA	NA	NA	WBGene00000402
19	43	IV	2514759	A	G	ts	INTRON	NA	NA	NA	WBGene00022087
19	43	IV	2519257	A	T	tv	INTRON	NA	NA	NA	WBGene00022087
45	41	IV	2545003	A	T	tv	INTRON	NA	NA	NA	WBGene00022086
35	43	IV	2577503	C	A	tv	InterGenic	NA	NA	NA	NA
68	39	IV	2591102	T	G	tv	EXON	R	TTT->TGT	F->C	WBGene00022081
74	43	IV	2592837	C	T	ts	InterGenic	NA	NA	NA	NA
3	44	IV	2607387	A	T	tv	UTR	R	AAA->AAT	K->N	WBGene00022078
21	39	IV	2619454	C	T	ts	InterGenic	NA	NA	NA	NA
51	45	IV	2632342	T	C	ts	InterGenic	NA	NA	NA	NA
6	33	IV	2635996	A	G	ts	InterGenic	NA	NA	NA	NA
74	43	IV	2678166	C	T	ts	UTR	R	CCA->TCA	P->S	WBGene00022376
66	45	IV	2683180	C	A	tv	INTRON	NA	NA	NA	WBGene00044651
28	36	IV	2706730	A	C	tv	INTRON	NA	NA	NA	WBGene00006705
51	45	IV	2726506	A	G	ts	InterGenic	NA	NA	NA	NA
4	44	IV	2738204	C	T	ts	InterGenic	NA	NA	NA	NA
4	44	IV	2749861	T	G	tv	InterGenic	NA	NA	NA	NA
38	43	IV	2753676	C	A	tv	InterGenic	NA	NA	NA	NA
51	45	IV	2807272	C	T	ts	INTRON	NA	NA	NA	WBGene00044488
16	33	IV	2810215	G	T	tv	INTRON	NA	NA	NA	WBGene00235268
4	44	IV	2881117	C	A	tv	INTRON	NA	NA	NA	WBGene00021882
50	44	IV	2884331	G	A	ts	INTRON	NA	NA	NA	WBGene00021882
50	44	IV	2889794	T	C	ts	INTRON	NA	NA	NA	WBGene00021882
68	39	IV	2917422	T	G	tv	InterGenic	NA	NA	NA	NA
50	44	IV	2932838	A	T	tv	INTRON	NA	NA	NA	WBGene00021870
45	41	IV	3016035	A	C	tv	InterGenic	NA	NA	NA	NA
19	43	IV	3048495	T	C	ts	EXON	R	GAC->GGC	D->G	WBGene00022069
19	43	IV	3056256	T	A	tv	INTRON	NA	NA	NA	WBGene00022067
51	45	IV	3107822	G	A	ts	INTRON	NA	NA	NA	WBGene00003153
1	38	IV	3117472	A	G	ts	INTRON	NA	NA	NA	WBGene00003153
66	45	IV	3146942	G	T	tv	EXON	Nonsense	GGA->TGA	G->*	WBGene00020730
68	39	IV	3171337	A	C	tv	EXON	RunOn	TGA->GGA	*->G	WBGene00022061
3	44	IV	3192482	T	A	tv	InterGenic	NA	NA	NA	NA
30	42	IV	3214602	C	A	tv	EXON	R	CAA->AAA	Q->K	WBGene00019766
4	44	IV	3225649	C	A	tv	EXON	S	ACC->ACA	T->T	WBGene00022059
74	43	IV	3242944	G	A	ts	INTRON	NA	NA	NA	WBGene00022059
21	39	IV	3279355	G	T	tv	InterGenic	NA	NA	NA	NA
51	45	IV	3323491	A	T	tv	InterGenic	NA	NA	NA	NA
50	44	IV	3350003	G	A	ts	UTR	R	CGG->TGG	R->W	WBGene00018330
1	38	IV	3351849	C	T	ts	InterGenic	NA	NA	NA	NA
51	45	IV	3382083	C	T	ts	EXON	R	GCT->ACT	A->T	WBGene00015250
68	39	IV	3424142	T	C	ts	InterGenic	NA	NA	NA	NA
34	43	IV	3427285	A	G	ts	InterGenic	NA	NA	NA	NA
28	36	IV	3442313	T	C	ts	EXON	R	GAC->GGC	D->G	WBGene00017281
28	36	IV	3442314	C	A	tv	EXON	R	GAC->TAC	D->Y	WBGene00017281
68	39	IV	3500026	A	C	tv	INTRON	NA	NA	NA	WBGene00015651
74	43	IV	3503066	C	T	ts	INTRON	NA	NA	NA	WBGene00015651
35	43	IV	3509818	G	A	ts	InterGenic	NA	NA	NA	NA
21	39	IV	3529524	T	C	ts	INTRON	NA	NA	NA	WBGene00019778
51	45	IV	3552349	G	A	ts	INTRON	NA	NA	NA	WBGene00003889
45	41	IV	3568091	C	T	ts	InterGenic	NA	NA	NA	NA
45	41	IV	3568099	T	C	ts	InterGenic	NA	NA	NA	NA
38	43	IV	3616367	T	C	ts	EXON	S	GGA->GGG	G->G	WBGene00000481
35	43	IV	3630658	A	G	ts	InterGenic	NA	NA	NA	NA
21	39	IV	3639318	A	T	tv	INTRON	NA	NA	NA	WBGene00022608
7	28	IV	3648667	C	T	ts	UTR	S	CAG->CAA	Q->Q	WBGene00016987
4	44	IV	3735755	G	A	ts	InterGenic	NA	NA	NA	NA
3	44	IV	3769294	T	A	tv	InterGenic	NA	NA	NA	NA
68	39	IV	3784836	T	A	tv	INTRON	NA	NA	NA	WBGene00019546
74	43	IV	3827895	G	A	ts	INTRON	NA	NA	NA	WBGene00017907
35	43	IV	3833210	T	C	ts	INTRON	NA	NA	NA	WBGene00000287
6	33	IV	3844280	G	T	tv	InterGenic	NA	NA	NA	NA
35	43	IV	3848720	C	A	tv	InterGenic	NA	NA	NA	NA
38	43	IV	3882881	T	C	ts	EXON	S	TGT->TGC	C->C	WBGene00018143
6	33	IV	3975375	C	A	tv	EXON	R	CTT->ATT	L->I	WBGene00018548
68	39	IV	3988734	T	G	tv	InterGenic	NA	NA	NA	NA
21	39	IV	3989091	A	T	tv	InterGenic	NA	NA	NA	NA
35	43	IV	4012619	G	A	ts	EXON	S	AAG->AAA	K->K	WBGene00018547
74	43	IV	4025678	C	T	ts	INTRON	NA	NA	NA	WBGene00020930
38	43	IV	4129729	C	T	ts	InterGenic	NA	NA	NA	NA
6	33	IV	4202205	C	T	ts	EXON	S	CGG->CGA	R->R	WBGene00003938
50	44	IV	4206561	C	A	tv	INTRON	NA	NA	NA	WBGene00017934
7	28	IV	4272812	C	A	tv	EXON	Nonsense	TAC->TAA	Y->*	WBGene00018080
66	45	IV	4298323	T	C	ts	INTRON	NA	NA	NA	WBGene00017489
35	43	IV	4357129	C	T	ts	InterGenic	NA	NA	NA	NA
3	44	IV	4366505	T	C	ts	INTRON	NA	NA	NA	WBGene00018898
30	42	IV	4401747	A	C	tv	InterGenic	NA	NA	NA	NA
19	43	IV	4410225	A	T	tv	INTRON	NA	NA	NA	WBGene00021281
19	43	IV	4527169	C	A	tv	EXON	NA	NA	NA	NA
21	39	IV	4546242	C	T	ts	InterGenic	NA	NA	NA	NA
66	45	IV	4600478	G	T	tv	EXON	R	CGG->CTG	R->L	WBGene00017592
30	42	IV	4607315	A	G	ts	EXON	S	GCA->GCG	A->A	WBGene00017591
35	43	IV	4609681	C	T	ts	InterGenic	NA	NA	NA	NA
38	43	IV	4617971	A	T	tv	INTRON	NA	NA	NA	WBGene00017597
4	44	IV	4640989	C	A	tv	InterGenic	NA	NA	NA	NA
74	43	IV	4645857	C	T	ts	InterGenic	NA	NA	NA	NA
35	43	IV	4657633	A	G	ts	InterGenic	NA	NA	NA	NA
19	43	IV	4667398	A	C	tv	InterGenic	NA	NA	NA	NA
50	44	IV	4714374	C	T	ts	INTRON	NA	NA	NA	WBGene00019544
30	42	IV	4735086	T	C	ts	EXON	NA	NA	NA	NA
6	33	IV	4755714	T	G	tv	EXON	R	ACC->CCC	T->P	WBGene00021204
4	44	IV	4760852	A	G	ts	InterGenic	NA	NA	NA	NA
35	43	IV	4812142	T	C	ts	EXON	R	GTG->GCG	V->A	WBGene00005842
3	44	IV	4988276	G	T	tv	INTRON	NA	NA	NA	WBGene00017114
19	43	IV	5051962	A	T	tv	InterGenic	NA	NA	NA	NA
66	45	IV	5142200	T	A	tv	INTRON	NA	NA	NA	WBGene00004929
4	44	IV	5190325	C	A	tv	INTRON	NA	NA	NA	WBGene00020997
3	44	IV	5287554	A	G	ts	InterGenic	NA	NA	NA	NA
30	42	IV	5294140	A	T	tv	InterGenic	NA	NA	NA	NA
45	41	IV	5312616	A	C	tv	InterGenic	NA	NA	NA	NA
50	44	IV	5369360	A	T	tv	InterGenic	NA	NA	NA	NA
3	44	IV	5374185	C	T	ts	INTRON	NA	NA	NA	WBGene00018316
3	44	IV	5397312	G	A	ts	EXON	NA	NA	NA	WBGene00022773
74	43	IV	5420825	T	C	ts	InterGenic	NA	NA	NA	NA
21	39	IV	5473648	C	A	tv	InterGenic	NA	NA	NA	NA
6	33	IV	5558379	A	G	ts	EXON	R	ACG->GCG	T->A	WBGene00020462
6	33	IV	5579426	A	C	tv	InterGenic	NA	NA	NA	NA
21	39	IV	5585138	T	C	ts	EXON	RunOn	TGA->CGA	*->R	WBGene00001439
74	43	IV	5605569	T	C	ts	INTRON	NA	NA	NA	WBGene00001439
21	39	IV	5629074	G	T	tv	INTRON	NA	NA	NA	WBGene00005090
74	43	IV	5647396	A	G	ts	InterGenic	NA	NA	NA	NA
35	43	IV	5678533	C	T	ts	InterGenic	NA	NA	NA	NA
51	45	IV	5690978	C	G	tv	InterGenic	NA	NA	NA	NA
68	39	IV	5798924	A	C	tv	EXON	R	AGA->AGC	R->S	WBGene00016286
6	33	IV	5811556	C	A	tv	InterGenic	NA	NA	NA	NA
1	38	IV	5856629	G	A	ts	INTRON	NA	NA	NA	WBGene00015541
34	43	IV	5861895	A	T	tv	InterGenic	NA	NA	NA	NA
21	39	IV	5873411	C	A	tv	EXON	R	GAT->TAT	D->Y	WBGene00005730
50	44	IV	5875108	A	T	tv	EXON	NA	NA	NA	NA
6	33	IV	5880748	G	A	ts	EXON	NA	NA	NA	NA
38	43	IV	5935966	A	C	tv	INTRON	NA	NA	NA	WBGene00019255
38	43	IV	5980626	C	T	ts	INTRON	NA	NA	NA	WBGene00006780
30	42	IV	6012486	G	T	tv	InterGenic	NA	NA	NA	NA
21	39	IV	6091439	T	G	tv	InterGenic	NA	NA	NA	NA
3	44	IV	6102302	A	C	tv	INTRON	NA	NA	NA	WBGene00002245
3	44	IV	6143706	A	T	tv	InterGenic	NA	NA	NA	NA
21	39	IV	6178255	T	C	ts	INTRON	NA	NA	NA	WBGene00006809
19	43	IV	6206132	T	G	tv	EXON	S	AGA->CGA	R->R	WBGene00016764
45	41	IV	6223076	T	A	tv	INTRON	NA	NA	NA	WBGene00016757
19	43	IV	6366677	A	C	tv	INTRON	NA	NA	NA	WBGene00194832
38	43	IV	6369602	A	C	tv	INTRON	NA	NA	NA	WBGene00004881
38	43	IV	6395979	C	A	tv	InterGenic	NA	NA	NA	NA
35	43	IV	6403500	A	G	ts	InterGenic	NA	NA	NA	NA
34	43	IV	6422649	A	G	ts	EXON	S	TCA->TCG	S->S	WBGene00022257
7	28	IV	6431801	G	A	ts	InterGenic	NA	NA	NA	NA
50	44	IV	6536959	A	G	ts	EXON	R	CAG->CGG	Q->R	WBGene00015305
66	45	IV	6540460	A	G	ts	InterGenic	NA	NA	NA	NA
19	43	IV	6541476	C	T	ts	InterGenic	NA	NA	NA	NA
68	39	IV	6575961	C	T	ts	InterGenic	NA	NA	NA	NA
21	39	IV	6578318	T	C	ts	EXON	R	TTT->CTT	F->L	WBGene00016612
28	36	IV	6709793	C	T	ts	InterGenic	NA	NA	NA	NA
28	36	IV	6783185	T	G	tv	EXON	R	CAC->CCC	H->P	WBGene00015927
3	44	IV	6840811	A	G	ts	EXON	NA	NA	NA	NA
4	44	IV	6854774	A	T	tv	INTRON	NA	NA	NA	WBGene00020069
34	43	IV	6867527	T	G	tv	EXON	NA	NA	NA	NA
66	45	IV	6907781	A	T	tv	EXON	R	CTG->CAG	L->Q	WBGene00004458
66	45	IV	6934163	G	A	ts	INTRON	NA	NA	NA	WBGene00020689
3	44	IV	6953574	C	T	ts	EXON	NA	NA	NA	NA
38	43	IV	6969592	G	A	ts	INTRON	NA	NA	NA	WBGene00044352
28	36	IV	6974466	C	T	ts	UTR	R	GTT->ATT	V->I	WBGene00003992
28	36	IV	7024792	G	C	tv	INTRON	NA	NA	NA	WBGene00015551
21	39	IV	7035248	T	C	ts	EXON	R	ACT->GCT	T->A	WBGene00015555
16	33	IV	7079650	G	A	ts	InterGenic	NA	NA	NA	NA
35	43	IV	7097747	G	A	ts	InterGenic	NA	NA	NA	NA
38	43	IV	7111460	G	A	ts	UTR	S	CAC->CAT	H->H	WBGene00022621
35	43	IV	7128130	A	G	ts	InterGenic	NA	NA	NA	NA
3	44	IV	7175845	A	T	tv	EXON	R	GAG->GTG	E->V	WBGene00235295
28	36	IV	7179978	G	A	ts	INTRON	NA	NA	NA	WBGene00016596
6	33	IV	7180415	G	A	ts	InterGenic	NA	NA	NA	NA
45	41	IV	7181946	C	A	tv	EXON	R	AGC->AGA	S->R	WBGene00016595
4	44	IV	7218671	T	G	tv	EXON	R	AAA->ACA	K->T	WBGene00020045
3	44	IV	7260780	T	C	ts	InterGenic	NA	NA	NA	NA
4	44	IV	7298561	A	T	tv	InterGenic	NA	NA	NA	NA
35	43	IV	7377608	C	A	tv	INTRON	NA	NA	NA	WBGene00020445
74	43	IV	7454064	A	C	tv	InterGenic	NA	NA	NA	NA
1	38	IV	7464953	T	A	tv	INTRON	NA	NA	NA	WBGene00017418
28	36	IV	7573758	C	A	tv	UTR	R	CAT->AAT	H->N	WBGene00017991
66	45	IV	7588078	T	C	ts	InterGenic	NA	NA	NA	NA
7	28	IV	7637498	A	C	tv	EXON	R	TCT->GCT	S->A	WBGene00018472
34	43	IV	7801926	C	A	tv	EXON	R	TGT->TTT	C->F	WBGene00016382
3	44	IV	7821436	A	T	tv	InterGenic	NA	NA	NA	NA
51	45	IV	7821842	G	T	tv	EXON	R	CAG->AAG	Q->K	WBGene00020497
45	41	IV	7829859	T	C	ts	InterGenic	NA	NA	NA	NA
50	44	IV	7841281	C	A	tv	InterGenic	NA	NA	NA	NA
6	33	IV	7871308	C	A	tv	INTRON	NA	NA	NA	WBGene00020289
51	45	IV	7921264	T	G	tv	INTRON	NA	NA	NA	WBGene00219436
4	44	IV	7961783	A	G	ts	UTR	S	AAA->AAG	K->K	WBGene00017641
45	41	IV	8000000	T	C	ts	EXON	S	GAA->GAG	E->E	WBGene00004371
50	44	IV	8007812	A	C	tv	InterGenic	NA	NA	NA	NA
19	43	IV	8055615	A	G	ts	InterGenic	NA	NA	NA	NA
38	43	IV	8146158	T	C	ts	INTRON	NA	NA	NA	WBGene00004056
30	42	IV	8160716	A	G	ts	EXON	R	AGA->GGA	R->G	WBGene00015047
38	43	IV	8259294	G	A	ts	EXON	S	TGC->TGT	C->C	WBGene00019507
35	43	IV	8309991	G	A	ts	EXON	R	CTT->TTT	L->F	WBGene00018073
74	43	IV	8344682	T	C	ts	InterGenic	NA	NA	NA	NA
34	43	IV	8394321	A	C	tv	InterGenic	NA	NA	NA	NA
68	39	IV	8454187	A	T	tv	InterGenic	NA	NA	NA	NA
35	43	IV	8455832	A	C	tv	InterGenic	NA	NA	NA	NA
35	43	IV	8461835	C	T	ts	EXON	S	ACG->ACA	T->T	WBGene00006220
66	45	IV	8505282	A	G	ts	EXON	R	ATT->ACT	I->T	WBGene00006450
4	44	IV	8510750	G	T	tv	InterGenic	NA	NA	NA	NA
68	39	IV	8525567	T	A	tv	INTRON	NA	NA	NA	WBGene00015650
50	44	IV	8607303	A	T	tv	EXON	NA	NA	NA	NA
19	43	IV	8665161	T	A	tv	InterGenic	NA	NA	NA	NA
35	43	IV	8738652	G	T	tv	INTRON	R	GAC->TAC	D->Y	WBGene00009009
6	33	IV	8780295	C	A	tv	EXON	NA	NA	NA	NA
68	39	IV	8838215	A	G	ts	EXON	R	GAC->GGC	D->G	WBGene00012121
21	39	IV	8858356	A	G	ts	INTRON	R	AAC->AGC	N->S	WBGene00001132
35	43	IV	8864591	A	T	tv	INTRON	NA	NA	NA	WBGene00007492
74	43	IV	8885948	G	A	ts	InterGenic	NA	NA	NA	NA
66	45	IV	8946241	G	A	ts	InterGenic	NA	NA	NA	NA
28	36	IV	8959478	T	C	ts	INTRON	NA	NA	NA	WBGene00008366
68	39	IV	9102389	C	A	tv	EXON	NA	NA	NA	NA
28	36	IV	9208925	T	G	tv	INTRON	NA	NA	NA	WBGene00006941
74	43	IV	9300064	G	A	ts	InterGenic	NA	NA	NA	NA
28	36	IV	9327436	G	A	ts	EXON	S	ACG->ACA	T->T	WBGene00009884
66	45	IV	9357508	T	C	ts	INTRON	NA	NA	NA	WBGene00007505
21	39	IV	9359729	A	C	tv	INTRON	NA	NA	NA	WBGene00007505
21	39	IV	9409402	G	A	ts	EXON	R	AGC->AAC	S->N	WBGene00010150
16	33	IV	9446068	T	C	ts	InterGenic	NA	NA	NA	NA
38	43	IV	9458961	C	T	ts	InterGenic	NA	NA	NA	NA
4	44	IV	9529108	C	A	tv	EXON	Nonsense	GGA->TGA	G->*	WBGene00010176
1	38	IV	9540241	A	C	tv	InterGenic	NA	NA	NA	NA
35	43	IV	9598727	C	A	tv	UTR	R	TTC->TTA	F->L	WBGene00009183
38	43	IV	9642060	A	C	tv	InterGenic	NA	NA	NA	NA
51	45	IV	9651846	G	A	ts	INTRON	NA	NA	NA	WBGene00044107
38	43	IV	9729591	G	A	ts	INTRON	NA	NA	NA	WBGene00003690
30	42	IV	9732066	T	C	ts	EXON	S	CTA->CTG	L->L	WBGene00000509
6	33	IV	9804908	T	C	ts	INTRON	NA	NA	NA	WBGene00001395
74	43	IV	9823511	C	T	ts	EXON	R	AGT->AAT	S->N	WBGene00012341
7	28	IV	9854513	C	A	tv	InterGenic	NA	NA	NA	NA
34	43	IV	9857414	G	T	tv	EXON	R	TGG->TTG	W->L	WBGene00010637
38	43	IV	9920503	C	A	tv	INTRON	NA	NA	NA	WBGene00009133
38	43	IV	9971779	A	C	tv	InterGenic	NA	NA	NA	NA
38	43	IV	9976705	A	C	tv	InterGenic	NA	NA	NA	NA
1	38	IV	10017343	T	G	tv	InterGenic	NA	NA	NA	NA
19	43	IV	10151567	G	A	ts	InterGenic	NA	NA	NA	NA
28	36	IV	10202253	A	C	tv	EXON	S	GGA->GGC	G->G	WBGene00001653
35	43	IV	10229804	G	A	ts	EXON	R	CAC->TAC	H->Y	WBGene00008508
21	39	IV	10251813	T	A	tv	INTRON	NA	NA	NA	WBGene00000910
35	43	IV	10276339	T	C	ts	InterGenic	NA	NA	NA	NA
45	41	IV	10316286	G	A	ts	EXON	NA	NA	NA	NA
28	36	IV	10344426	G	T	tv	INTRON	NA	NA	NA	WBGene00006779
6	33	IV	10382778	C	T	ts	EXON	S	CTG->TTG	L->L	WBGene00011240
3	44	IV	10384786	T	C	ts	EXON	S	TTG->CTG	L->L	WBGene00011240
19	43	IV	10427106	A	G	ts	EXON	R	TAT->CAT	Y->H	WBGene00008730
38	43	IV	10478375	A	G	ts	InterGenic	NA	NA	NA	NA
21	39	IV	10509460	C	T	ts	InterGenic	NA	NA	NA	NA
6	33	IV	10546717	T	C	ts	InterGenic	NA	NA	NA	NA
45	41	IV	10562110	C	T	ts	EXON	S	AGC->AGT	S->S	WBGene00001867
35	43	IV	10565240	T	C	ts	InterGenic	NA	NA	NA	NA
45	41	IV	10566609	C	G	tv	InterGenic	NA	NA	NA	NA
21	39	IV	10614954	A	G	ts	InterGenic	NA	NA	NA	NA
19	43	IV	10665990	A	G	ts	InterGenic	NA	NA	NA	NA
35	43	IV	10743922	C	A	tv	InterGenic	NA	NA	NA	NA
6	33	IV	10760037	C	T	ts	INTRON	NA	NA	NA	WBGene00012012
66	45	IV	10777216	A	G	ts	INTRON	NA	NA	NA	WBGene00012015
35	43	IV	10783645	T	C	ts	InterGenic	NA	NA	NA	NA
4	44	IV	10810664	C	T	ts	InterGenic	NA	NA	NA	NA
74	43	IV	10810947	A	G	ts	InterGenic	NA	NA	NA	NA
3	44	IV	10833199	C	T	ts	InterGenic	NA	NA	NA	NA
38	43	IV	10858820	A	C	tv	InterGenic	NA	NA	NA	NA
68	39	IV	10872836	C	A	tv	EXON	S	GTC->GTA	V->V	WBGene00008750
45	41	IV	10961025	G	A	ts	EXON	R	AGT->AAT	S->N	WBGene00005531
3	44	IV	11011029	T	C	ts	EXON	S	TCA->TCG	S->S	WBGene00003586
45	41	IV	11091688	T	C	ts	INTRON	NA	NA	NA	WBGene00010883
38	43	IV	11168682	G	A	ts	InterGenic	NA	NA	NA	NA
30	42	IV	11195322	T	A	tv	InterGenic	NA	NA	NA	NA
6	33	IV	11224775	C	A	tv	InterGenic	NA	NA	NA	NA
51	45	IV	11242367	T	G	tv	InterGenic	NA	NA	NA	NA
50	44	IV	11274125	T	G	tv	INTRON	NA	NA	NA	WBGene00001796
35	43	IV	11348058	T	G	tv	INTRON	NA	NA	NA	WBGene00002223
4	44	IV	11358980	T	A	tv	INTRON	NA	NA	NA	WBGene00002223
35	43	IV	11428722	A	G	ts	INTRON	NA	NA	NA	WBGene00002192
6	33	IV	11484145	A	G	ts	INTRON	NA	NA	NA	WBGene00004892
66	45	IV	11558126	C	A	tv	EXON	NA	NA	NA	NA
35	43	IV	11597434	A	C	tv	EXON	R	CAG->CCG	Q->P	WBGene00009587
35	43	IV	11627527	T	C	ts	INTRON	NA	NA	NA	WBGene00003095
3	44	IV	11634161	G	A	ts	EXON	R	ACT->ATT	T->I	WBGene00003415
6	33	IV	11649771	G	C	tv	InterGenic	NA	NA	NA	NA
6	33	IV	11650143	T	A	tv	InterGenic	NA	NA	NA	NA
30	42	IV	11732903	T	A	tv	InterGenic	NA	NA	NA	NA
38	43	IV	11742219	T	C	ts	UTR	R	ATA->ACA	I->T	WBGene00010448
21	39	IV	11804505	C	T	ts	InterGenic	NA	NA	NA	NA
45	41	IV	11827478	G	A	ts	EXON	NA	NA	NA	NA
38	43	IV	11837596	T	G	tv	InterGenic	NA	NA	NA	NA
74	43	IV	11843373	G	A	ts	InterGenic	NA	NA	NA	NA
45	41	IV	11843780	A	T	tv	InterGenic	NA	NA	NA	NA
68	39	IV	11853542	C	T	ts	EXON	S	GAG->GAA	E->E	WBGene00006415
38	43	IV	11942017	A	C	tv	INTRON	NA	NA	NA	WBGene00014093
51	45	IV	11948409	C	T	ts	EXON	R	AGA->AAA	R->K	WBGene00001839
30	42	IV	12031781	A	G	ts	EXON	R	GAT->GGT	D->G	WBGene00011740
30	42	IV	12093923	G	A	ts	InterGenic	NA	NA	NA	NA
45	41	IV	12098903	A	T	tv	INTRON	NA	NA	NA	WBGene00008685
4	44	IV	12268614	T	G	tv	InterGenic	NA	NA	NA	NA
3	44	IV	12331770	A	G	ts	EXON	S	TAT->TAC	Y->Y	WBGene00008948
19	43	IV	12416945	T	C	ts	INTRON	NA	NA	NA	WBGene00008582
51	45	IV	12447260	C	A	tv	INTRON	NA	NA	NA	WBGene00001085
4	44	IV	12454544	T	C	ts	InterGenic	NA	NA	NA	NA
50	44	IV	12496968	T	C	ts	EXON	R	ATA->ACA	I->T	WBGene00005683
3	44	IV	12526240	T	G	tv	InterGenic	NA	NA	NA	NA
21	39	IV	12592794	T	C	ts	EXON	R	TAT->TGT	Y->C	WBGene00003995
45	41	IV	12604360	A	G	ts	INTRON	NA	NA	NA	WBGene00013224
35	43	IV	12656884	C	T	ts	EXON	S	TGC->TGT	C->C	WBGene00007752
68	39	IV	12712936	T	G	tv	EXON	R	GTT->GGT	V->G	WBGene00007778
6	33	IV	12738966	G	A	ts	INTRON	NA	NA	NA	WBGene00011952
50	44	IV	12788587	T	C	ts	InterGenic	NA	NA	NA	NA
3	44	IV	12828801	A	T	tv	INTRON	NA	NA	NA	WBGene00008555
35	43	IV	12832179	G	A	ts	InterGenic	NA	NA	NA	NA
28	36	IV	12908694	C	A	tv	INTRON	R	GAG->GAT	E->D	WBGene00010658
4	44	IV	12918174	A	C	tv	InterGenic	NA	NA	NA	NA
28	36	IV	12918265	C	T	ts	InterGenic	NA	NA	NA	NA
50	44	IV	12952709	C	T	ts	EXON	NA	NA	NA	NA
7	28	IV	12953157	T	C	ts	EXON	NA	NA	NA	NA
38	43	IV	12955002	C	T	ts	EXON	NA	NA	NA	NA
3	44	IV	12970140	G	T	tv	InterGenic	NA	NA	NA	NA
38	43	IV	13019166	T	G	tv	INTRON	NA	NA	NA	WBGene00003150
21	39	IV	13055617	A	C	tv	INTRON	NA	NA	NA	WBGene00009894
6	33	IV	13079683	T	C	ts	INTRON	NA	NA	NA	WBGene00008032
30	42	IV	13207575	T	A	tv	INTRON	NA	NA	NA	WBGene00194643
74	43	IV	13216345	C	T	ts	InterGenic	NA	NA	NA	NA
1	38	IV	13221012	A	T	tv	InterGenic	NA	NA	NA	NA
19	43	IV	13230034	C	T	ts	INTRON	NA	NA	NA	WBGene00008178
1	38	IV	13273389	A	T	tv	InterGenic	NA	NA	NA	NA
19	43	IV	13280159	T	A	tv	INTRON	NA	NA	NA	WBGene00013460
3	44	IV	13300462	A	G	ts	EXON	S	CGA->CGG	R->R	WBGene00013463
7	28	IV	13306761	T	A	tv	INTRON	NA	NA	NA	WBGene00013464
34	43	IV	13306979	T	A	tv	INTRON	NA	NA	NA	WBGene00013464
51	45	IV	13308417	T	A	tv	INTRON	NA	NA	NA	WBGene00013464
7	28	IV	13363875	T	A	tv	InterGenic	NA	NA	NA	NA
51	45	IV	13400291	T	C	ts	EXON	R	GAG->GGG	E->G	WBGene00013380
66	45	IV	13467874	A	C	tv	INTRON	NA	NA	NA	WBGene00012639
66	45	IV	13494603	T	G	tv	INTRON	NA	NA	NA	WBGene00012869
28	36	IV	13500412	A	C	tv	INTRON	NA	NA	NA	WBGene00012868
35	43	IV	13527871	T	A	tv	INTRON	NA	NA	NA	WBGene00004681
38	43	IV	13536086	T	A	tv	INTRON	NA	NA	NA	WBGene00004681
45	41	IV	13645302	A	T	tv	INTRON	NA	NA	NA	WBGene00007456
1	38	IV	13650996	A	G	ts	INTRON	NA	NA	NA	WBGene00007459
34	43	IV	13693626	A	G	ts	InterGenic	NA	NA	NA	NA
35	43	IV	13713005	A	G	ts	InterGenic	NA	NA	NA	NA
50	44	IV	13722577	T	C	ts	InterGenic	NA	NA	NA	NA
21	39	IV	13793662	A	T	tv	INTRON	NA	NA	NA	WBGene00012887
35	43	IV	13795075	T	A	tv	INTRON	NA	NA	NA	WBGene00012887
45	41	IV	13915284	A	G	ts	InterGenic	NA	NA	NA	NA
16	33	IV	13945170	G	T	tv	INTRON	NA	NA	NA	WBGene00045063
50	44	IV	13947782	A	G	ts	INTRON	NA	NA	NA	WBGene00007781
74	43	IV	14041235	T	G	tv	InterGenic	NA	NA	NA	NA
38	43	IV	14054293	T	G	tv	INTRON	NA	NA	NA	WBGene00012538
1	38	IV	14056181	A	G	ts	INTRON	NA	NA	NA	WBGene00012538
74	43	IV	14129060	G	T	tv	InterGenic	NA	NA	NA	NA
35	43	IV	14173224	G	A	ts	UTR	R	GTG->ATG	V->M	WBGene00011021
35	43	IV	14204913	A	C	tv	EXON	S	CGA->CGC	R->R	WBGene00008536
66	45	IV	14288208	G	T	tv	InterGenic	NA	NA	NA	NA
68	39	IV	14295087	A	G	ts	INTRON	NA	NA	NA	WBGene00013416
34	43	IV	14343017	T	C	ts	INTRON	NA	NA	NA	WBGene00013459
3	44	IV	14394077	C	A	tv	InterGenic	NA	NA	NA	NA
3	44	IV	14484361	A	G	ts	EXON	R	GAT->GGT	D->G	WBGene00013292
34	43	IV	14557576	C	A	tv	InterGenic	NA	NA	NA	NA
7	28	IV	14560368	T	A	tv	InterGenic	NA	NA	NA	NA
66	45	IV	14564029	C	T	ts	InterGenic	NA	NA	NA	NA
66	45	IV	14647378	T	C	ts	INTRON	NA	NA	NA	WBGene00013322
28	36	IV	14741985	G	A	ts	EXON	R	CGA->CAA	R->Q	WBGene00013331
68	39	IV	14774430	T	C	ts	INTRON	NA	NA	NA	WBGene00044258
50	44	IV	14835961	T	C	ts	InterGenic	NA	NA	NA	NA
1	38	IV	14926737	T	C	ts	EXON	NA	NA	NA	NA
21	39	IV	15001007	T	C	ts	InterGenic	NA	NA	NA	NA
45	41	IV	15021418	T	G	tv	INTRON	NA	NA	NA	WBGene00012765
50	44	IV	15027414	T	C	ts	INTRON	NA	NA	NA	WBGene00012767
4	44	IV	15045515	G	A	ts	EXON	R	GGT->AGT	G->S	WBGene00012769
28	36	IV	15119318	G	T	tv	EXON	R	GGT->TGT	G->C	WBGene00255546
28	36	IV	15141122	C	G	tv	InterGenic	NA	NA	NA	NA
45	41	IV	15247287	T	A	tv	InterGenic	NA	NA	NA	NA
16	33	IV	15259060	T	A	tv	InterGenic	NA	NA	NA	NA
50	44	IV	15268782	T	G	tv	EXON	R	TTA->GTA	L->V	WBGene00013518
19	43	IV	15412786	T	C	ts	InterGenic	NA	NA	NA	NA
68	39	IV	15435335	T	C	ts	InterGenic	NA	NA	NA	NA
30	42	IV	15447490	A	T	tv	INTRON	NA	NA	NA	WBGene00013529
35	43	IV	15453205	A	T	tv	InterGenic	NA	NA	NA	NA
50	44	IV	15478544	C	T	ts	InterGenic	NA	NA	NA	NA
30	42	IV	15518513	G	A	ts	EXON	NA	NA	NA	WBGene00013536
74	43	IV	15572718	A	G	ts	InterGenic	NA	NA	NA	NA
50	44	IV	15582279	A	G	ts	InterGenic	NA	NA	NA	NA
35	43	IV	15629025	G	A	ts	InterGenic	NA	NA	NA	NA
7	28	IV	15673126	C	A	tv	InterGenic	NA	NA	NA	NA
6	33	IV	15681204	T	C	ts	InterGenic	NA	NA	NA	NA
6	33	IV	15688150	G	A	ts	InterGenic	NA	NA	NA	NA
68	39	IV	15693823	G	A	ts	INTRON	NA	NA	NA	WBGene00013639
7	28	IV	15694350	C	A	tv	INTRON	NA	NA	NA	WBGene00013639
16	33	IV	15709814	T	C	ts	INTRON	NA	NA	NA	WBGene00013639
74	43	IV	15790795	A	T	tv	InterGenic	NA	NA	NA	NA
50	44	IV	15800046	A	G	ts	InterGenic	NA	NA	NA	NA
45	41	IV	15863132	A	G	ts	InterGenic	NA	NA	NA	NA
35	43	IV	15877320	C	T	ts	INTRON	NA	NA	NA	WBGene00001549
38	43	IV	15887207	G	T	tv	INTRON	NA	NA	NA	WBGene00013646
51	45	IV	15915823	A	G	ts	InterGenic	NA	NA	NA	NA
45	41	IV	15938716	G	T	tv	INTRON	NA	NA	NA	WBGene00013651
66	45	IV	15976001	A	G	ts	InterGenic	NA	NA	NA	NA
74	43	IV	16065812	T	A	tv	InterGenic	NA	NA	NA	NA
34	43	IV	16067923	C	T	ts	InterGenic	NA	NA	NA	NA
30	42	IV	16094057	A	C	tv	InterGenic	NA	NA	NA	NA
66	45	IV	16196075	C	A	tv	InterGenic	NA	NA	NA	NA
66	45	IV	16203304	G	A	ts	EXON	R	GAA->AAA	E->K	WBGene00010411
66	45	IV	16203315	G	T	tv	EXON	S	GGG->GGT	G->G	WBGene00010411
19	43	IV	16218129	G	A	ts	InterGenic	NA	NA	NA	NA
51	45	IV	16275308	A	T	tv	InterGenic	NA	NA	NA	NA
66	45	IV	16300470	A	G	ts	InterGenic	NA	NA	NA	NA
28	36	IV	16350229	A	C	tv	InterGenic	NA	NA	NA	NA
4	44	IV	16382626	T	A	tv	InterGenic	NA	NA	NA	NA
35	43	IV	16384395	G	T	tv	InterGenic	NA	NA	NA	NA
19	43	IV	16426015	A	T	tv	INTRON	NA	NA	NA	WBGene00012423
28	36	IV	16496236	T	C	ts	InterGenic	NA	NA	NA	NA
4	44	IV	16631157	A	G	ts	EXON	R	CAT->CGT	H->R	WBGene00045178
45	41	IV	16708340	A	T	tv	InterGenic	NA	NA	NA	NA
34	43	IV	16784589	A	G	ts	INTRON	NA	NA	NA	WBGene00012791
50	44	IV	16806364	G	T	tv	EXON	R	CCT->ACT	P->T	WBGene00013774
19	43	IV	16833130	G	A	ts	InterGenic	NA	NA	NA	NA
38	43	IV	16870469	A	G	ts	InterGenic	NA	NA	NA	NA
3	44	IV	16887435	A	C	tv	InterGenic	NA	NA	NA	NA
66	45	IV	16949586	A	T	tv	InterGenic	NA	NA	NA	NA
66	45	IV	16953461	T	C	ts	INTRON	NA	NA	NA	WBGene00013792
4	44	IV	16970967	C	T	ts	InterGenic	NA	NA	NA	NA
35	43	IV	16971731	A	T	tv	InterGenic	NA	NA	NA	NA
21	39	IV	16978866	A	T	tv	InterGenic	NA	NA	NA	NA
50	44	IV	17006477	T	C	ts	INTRON	NA	NA	NA	WBGene00004403
16	33	IV	17018323	G	T	tv	InterGenic	NA	NA	NA	NA
6	33	IV	17021546	C	A	tv	InterGenic	NA	NA	NA	NA
4	44	IV	17092959	T	G	tv	INTRON	NA	NA	NA	WBGene00013804
68	39	IV	17170662	G	C	tv	InterGenic	NA	NA	NA	NA
74	43	IV	17177007	T	A	tv	INTRON	NA	NA	NA	WBGene00016877
45	41	IV	17260270	T	G	tv	InterGenic	NA	NA	NA	NA
45	41	IV	17260271	G	T	tv	InterGenic	NA	NA	NA	NA
38	43	IV	17287951	T	C	ts	InterGenic	NA	NA	NA	NA
[truncated: 1,127 more rows]
